# Supplementary material for: Choose Your Label Wisely: Water-Soluble Fluorophores Often Interact with Lipid Bilayers
Source: PLoS One. 2014 Feb 4;9(2):e87649. doi: 10.1371/journal.pone.0087649 (PMC3913624; doi:10.1371/journal.pone.0087649)
Supplement: Dataset S1 — Raw fluorescence spectra for all data used in this report. (XLSX) [file pone.0087649.s004.xlsx]

## Sheet: Notes
"Choose your label wisely: water-soluble fluorophores often interact with lipid bilayers"
Supporting Information: raw fluorescence emission spectra for all dyes interacting with lipid vesicles and control measurements.
For explanations of what each of the measurements are, please refer to the Materials and Methods section in the main text.

## Sheet: Abb. STAR635P azide
Dye:	Abberior STAR 635P azide
Lipids:	100% Egg PC
wavelength (nm)	expt: 20 mg/ml lipids + 200 nM dye inside dialysis cassette, 200 nM dye outside dialysis cassette						control: 200 nM dye inside dialysis cassette, 200 nM dye outside dialysis cassette						blank: 20 mg/ml lipid inside dialysis cassette (no dye), PBS outside dialysis cassette
	fluorescence emission intensity (A.U.)						fluorescence emission intensity (A.U.)						fluorescence emission intensity (A.U.)
	inside #1	outside #1	inside #2	outside #2	inside #3	outside #3	inside #1	outside #1	inside #2	outside #2	inside #3	outside #3	inside	outside
645	120.806	118.81	116.862	113.586	113.915	115.222	100.644	112.185	98.2167	112.252	103.532	118.244	12.251	9.10467
645.5	119.013	118.005	115.234	115.754	113.313	113.719	99.7083	112.466	96.6937	111.13	104.493	121.103	8.01567	5.442
646	119.732	119.005	116.038	116.216	113.939	114.276	100.091	112.891	97.0217	111.689	105.097	121.181	5.239	3.50833
646.5	120.558	121.114	117.207	117.471	115.278	115.522	101.187	113.912	97.9737	111.505	105.956	123.328	3.552	2.332
647	122.196	122.466	118.82	119.237	116.858	116.625	102.559	115.868	99.2657	112.866	107.359	124.846	2.538	1.75267
647.5	124.273	123.161	120.685	120.909	118.142	118.605	103.773	116.947	100.831	115.66	108.656	126.073	2.12133	1.396
648	125.004	125.804	122.482	122.757	119.58	119.94	104.265	118.184	101.497	117.09	110.036	128.402	1.724	1.09033
648.5	126.569	127.599	123.533	123.991	120.442	121.934	106.198	120.157	102.64	118.768	111.608	130.11	1.50933	0.968333
649	128.517	128.784	123.954	124.499	122.106	123.001	106.961	120.209	103.921	119.527	113.454	131.745	1.34333	0.843666
649.5	130.5	130.428	125.864	126.417	123.845	124.499	108.366	121.673	105.226	120.448	114.252	132.599	1.341	0.781333
650	131.498	130.859	126.335	128.191	125.466	125.395	109.632	123.801	106.303	122.02	114.679	133.612	1.183	0.791999
650.5	132.181	132.284	128.052	128.645	125.858	126.336	110.521	125.007	106.802	122.501	115.989	134.252	1.122	0.68
651	132.869	132.401	128.435	129.169	126.568	127.311	111.192	125.945	107.548	123.436	116.887	135.739	1.097	0.713666
651.5	133.574	133.151	129.29	130.544	127.476	128.014	111.756	125.878	107.792	123.847	117.024	136.666	1.082	0.705333
652	134.562	134.193	129.802	131.031	128.105	128.34	111.404	126.819	109.338	125.579	117.658	137.493	1.06267	0.634
652.5	134.729	134.586	130.959	130.351	128.878	129.214	111.928	127.437	109.362	124.832	117.262	137.502	1.11667	0.550666
653	135.395	135.166	130.955	130.907	128.665	128.674	111.957	127.436	109.114	125.114	118.073	137.801	0.986	0.567
653.5	134.972	135.172	130.633	131.496	129.342	129.887	112.207	127.664	109.612	125.18	118.329	137.751	0.976333	0.649
654	135.135	134.601	130.662	130.473	128.324	129.452	113.11	127.293	108.682	126.45	118.399	137.167	0.916333	0.644
654.5	135.077	134.005	130.705	130.89	128.292	129.415	112.449	127.215	108.678	125.828	117.989	137.465	0.920999	0.639666
655	134.558	134.64	130.301	130.201	127.487	128.928	111.962	126.888	107.904	125.08	116.986	137.052	0.897666	0.615666
655.5	133.922	133.444	129.853	130.159	126.688	128.017	111.783	125.83	107.866	124.565	117.19	136.292	0.875333	0.578333
656	132.943	132.741	129.287	129.739	126.165	127.126	111.467	125.802	107.898	124.509	116.942	135.918	0.884666	0.558333
656.5	131.846	131.849	128.56	129.149	125.514	127.491	110.575	125.29	106.869	124.145	115.835	135.834	0.891	0.420333
657	130.578	131.739	127.139	127.868	124.781	126.486	109.299	124.476	106.153	122.496	114.9	135.179	0.899	0.394666
657.5	130.89	130.495	126.644	126.083	124.417	125.383	108.836	123.539	105.545	120.644	114.334	134.171	0.822333	0.379333
658	129.598	129.058	125.812	125.862	123.244	124.195	107.962	121.795	105.079	120.424	113.229	132.318	0.754666	0.436
658.5	127.936	127.813	123.937	125.479	121.769	122.579	107.207	120.712	103.839	119.031	112.702	131.396	0.779333	0.464333
659	127	126.368	123.074	123.218	120.988	121.494	106.283	120.062	102.691	117.718	111.605	129.806	0.829666	0.427333
659.5	125.488	125.282	121.946	122.004	118.981	120.185	104.811	118.357	101.874	116.967	110.303	128.613	0.783666	0.474666
660	123.756	123.369	120.625	120.373	118.095	118.556	103.398	116.528	100.699	115.644	109.48	126.587	0.744666	0.438666
660.5	122.392	121.737	119.191	119.568	116.208	117.627	102.552	115.032	99.4833	114.036	107.05	125.222	0.668333	0.417666
661	120.838	121.055	117.391	117.834	114.969	116.366	100.57	113.988	97.6783	112.03	105.668	123.135	0.652333	0.386666
661.5	119.199	119.488	115.525	116.18	113.691	114.678	99.2207	112.209	96.675	111.395	104.345	122.117	0.664	0.388666
662	117.865	117.57	114.101	114.223	112.097	112.826	98.1693	111.008	95.1143	109.746	102.699	120.547	0.720666	0.433333
662.5	116.149	115.411	112.432	112.742	110.468	111.072	96.4067	109.123	93.2767	107.508	100.74	119.725	0.637	0.376333
663	113.576	113.555	109.976	111.012	108.243	109.173	95.399	107.513	91.8163	106.125	99.8723	116.736	0.625	0.367666
663.5	112.341	112.025	107.893	109.319	106.756	107.572	93.103	106.006	90.7117	104.208	98.0083	115.481	0.595333	0.285
664	110.294	110.436	106.211	107.749	105.232	105.677	91.5633	103.539	88.923	102.406	96.332	112.878	0.622	0.315666
664.5	107.762	107.35	104.35	105.53	102.931	103.947	89.5497	101.827	87.569	101.601	95.2953	110.417	0.640666	0.359333
665	105.484	106.038	103.384	104.076	100.905	101.587	88.491	100.304	85.7843	99.2947	93.2077	109.012	0.519666	0.258666
665.5	104.063	103.726	100.986	102.03	99.429	100.542	87.4637	98.948	84.885	96.9233	91.7153	106.589	0.556666	0.262
666	102.738	101.124	99.158	99.5807	97.157	98.0867	86.0503	96.2927	83.4703	95.1467	89.5413	104.946	0.565666	0.255666
666.5	99.7877	99.952	97.2897	97.8613	95.974	96.4463	83.4963	94.8593	81.4077	93.645	88.1507	102.269	0.529	0.205666
667	97.419	99.002	95.406	95.67	94.7293	94.1477	81.8433	92.425	80.1247	91.8153	86.559	100.22	0.526666	0.312
667.5	96.1603	95.956	93.6793	93.7983	91.9057	92.5527	80.2427	91.2983	77.8697	89.7673	84.2893	97.4753	0.524	0.294333
668	94.4653	94.1363	91.178	91.7997	89.761	90.5987	78.568	89.1313	76.7357	87.6987	82.9643	96.396	0.544	0.279333
668.5	92.685	92.2093	89.5	90.4223	88.1677	89.0147	77.3537	86.8523	74.664	85.4627	81.31	94.536	0.510666	0.291333
669	90.4417	90.3037	87.5647	88.505	86.0343	86.6887	75.3373	85.1313	73.2583	84.0347	79.835	92.9197	0.499666	0.264333
669.5	88.0247	88.31	85.0343	86.1823	84.314	84.4957	74.2793	83.6607	71.952	82.1643	77.5447	90.529	0.484666	0.269666
670	86.275	86.2423	83.7097	83.9127	82.3773	82.963	72.6197	81.487	70.224	80.7047	75.4847	88.4153	0.529999	0.275333
670.5	84.1383	84.3077	81.5187	82.1647	80.3557	81.2	70.8563	79.7907	68.5597	78.0313	74.2707	86.3787	0.563333	0.212666
671	82.9183	82.8513	79.7887	80.1213	78.39	79.371	69.3357	77.6497	67.2647	76.928	72.7037	84.9213	0.497333	0.230666
671.5	80.9537	80.71	78.108	78.4187	77.0063	77.7613	67.8113	75.99	65.377	75.0023	71.1437	82.652	0.506	0.213666
672	78.7587	79.249	77.1903	76.8767	75.1053	75.727	65.764	74.757	63.908	73.2437	68.9207	80.7967	0.494	0.210666
672.5	77.3343	77.3913	74.926	74.685	73.6153	73.8157	64.6887	72.888	62.5393	71.6887	67.3613	78.8317	0.512	0.188666
673	75.511	75.1803	73.2747	73.3013	71.5843	71.613	63.0177	71.091	61.057	69.7273	65.799	77.119	0.419666	0.216
673.5	73.6743	72.993	71.0833	71.271	69.6227	70.411	61.3923	69.173	59.1923	68.6653	64.617	75.0023	0.474999	0.251333
674	71.372	71.598	69.561	69.6327	68.192	68.819	59.982	67.7353	57.8797	66.6813	62.8837	73.342	0.441333	0.241
674.5	69.269	69.9157	67.8687	67.9263	66.5507	66.6257	58.197	66.087	56.6183	64.9527	60.6387	71.6267	0.478666	0.228333
675	67.9737	68.159	66.0737	65.9093	64.35	64.9753	56.8027	63.694	54.766	63.589	59.2477	69.3213	0.376333	0.243666
675.5	66.3913	66.295	64.2423	64.7283	63.166	63.343	55.4337	62.4717	53.3133	61.606	57.7793	67.6747	0.397	0.161
676	64.3787	64.442	62.247	63.3367	61.2227	61.6243	54.0243	60.2057	51.9323	60.194	56.6283	66.0687	0.422	0.214
676.5	62.829	62.5307	60.761	61.183	60.1157	59.995	52.4377	58.725	50.4963	58.8253	54.8617	64.2173	0.361	0.164333
677	61.0027	60.7203	58.637	59.4043	57.998	58.1663	50.8103	57.602	49.389	56.7727	53.1407	62.2743	0.437333	0.194
677.5	59.382	58.9187	57.1153	57.5717	56.102	56.2637	49.3687	56.219	48.2163	54.7627	51.9297	60.7027	0.39	0.173
678	57.6527	57.3267	55.6483	55.7563	54.18	55.2143	48.2213	54.8213	46.6303	53.239	50.361	58.9247	0.378333	0.205333
678.5	55.4733	56.142	54.2917	54.5817	53.2317	53.1947	47.2167	52.51	45.54	51.9177	49.124	57.1633	0.415333	0.225666
679	54.0927	54.4737	52.894	52.5277	51.5983	52.152	45.577	51.2967	44.279	50.8157	47.555	55.7957	0.398	0.225666
679.5	52.4173	53.0567	51.1467	51.374	50.112	50.7727	43.8477	50.1443	43.1913	49.61	46.3547	54.4047	0.362666	0.184333
680	51.6057	51.7033	49.6767	50.3027	49.294	49.29	42.966	48.817	41.9217	47.7877	45.1347	52.788	0.309333	0.154666
680.5	50.0877	49.8253	48.3093	48.6127	47.8297	47.817	41.7327	47.6003	40.5107	46.2153	44.0067	51.6237	0.357	0.138
681	48.8653	49.2347	47.284	47.4243	46.4593	46.4867	40.635	46.1053	39.682	45.2973	42.4637	50.0547	0.391666	0.231666
681.5	47.8863	47.7297	46.321	46.2353	45.453	45.4293	39.9037	44.9083	38.8503	44.7957	41.4203	48.6863	0.420666	0.143
682	46.6027	46.2737	44.721	45.1213	44.6443	44.2117	38.8307	43.5763	37.6323	43.0487	40.5993	47.0857	0.41	0.116666
682.5	45.449	45.1333	43.977	43.827	43.1527	42.8683	37.8233	42.7617	36.735	41.9923	39.5953	46.1043	0.354	0.103
683	44.0957	43.7333	42.634	42.7043	41.943	41.989	36.5287	41.2637	35.952	40.7673	38.391	45.0693	0.365666	0.118
683.5	42.4353	42.6067	41.9173	41.62	41.0407	40.594	35.754	40.3013	34.3143	39.718	37.5057	43.8403	0.341666	0.182
684	41.5263	41.482	40.6063	40.3747	39.7257	39.7137	34.7253	39.2543	33.8053	38.588	36.664	43.0867	0.298666	0.191666
684.5	40.113	39.8653	39.478	39.3943	38.606	38.895	34.026	38.2123	32.792	37.9527	35.1357	41.4233	0.339	0.15
685	39.3973	39.0263	38.1257	38.532	37.4703	38.2173	33.1477	37.3087	32.2447	36.816	34.5773	40.319	0.326333	0.123666
685.5	38.2983	38.483	37.1667	37.152	36.6727	37.0587	32.2233	36.512	31.092	35.8283	33.6287	39.127	0.356	0.117
686	37.1333	37.3673	36.2133	36.3817	35.6157	35.843	31.3377	35.2587	30.458	34.514	33.0013	38.3977	0.307666	0.217
686.5	36.4997	36.28	35.1737	35.4417	34.5473	34.6787	30.114	34.54	29.3603	33.735	31.9037	37.3237	0.307666	0.195666
687	35.3513	35.76	34.61	34.461	34.1103	34.0867	29.4347	33.3563	28.795	33.3277	31.0483	36.0687	0.324	0.132
687.5	34.336	34.5267	33.4123	33.4957	32.764	32.882	28.871	32.3647	28.2323	32.189	30.1323	35.447	0.259	0.127666
688	33.5433	33.3833	32.4123	33.0667	32.165	32.061	28.0927	31.4533	27.2963	31.3587	29.4227	34.1017	0.320333	0.12
688.5	32.374	32.905	32.0507	32.0617	31.062	31.7037	27.4133	30.9967	26.5123	30.914	28.7333	33.3573	0.285666	0.140666
689	31.7187	32.0427	30.9723	30.996	30.14	30.3943	26.7397	30.107	25.928	30.0057	27.6817	32.526	0.260666	0.147
689.5	31.1447	31.0047	30.2507	30.05	29.5813	29.7797	26.0887	29.268	25.0337	28.936	27.0353	31.9533	0.256666	0.196333
690	30.4263	30.4467	29.61	29.165	29.208	28.9457	25.304	28.49	24.6477	28.3217	26.4607	30.8563	0.224333	0.143666
690.5	29.3357	29.4573	29.0673	28.5967	28.1877	28.459	24.6833	27.9283	23.9767	27.5667	26.28	30.0927	0.284333	0.102666
691	28.8923	28.949	28.1907	27.8463	27.245	27.463	24.115	27.59	23.6837	26.9623	25.236	29.1367	0.243	0.109
691.5	28.2413	28.144	27.054	27.0307	26.5663	26.796	23.412	26.6673	22.988	26.183	24.568	28.5977	0.233666	0.136333
692	27.5743	27.1177	26.5403	26.5583	26.2617	26.126	22.9013	25.879	22.374	25.501	24.1363	27.6343	0.315666	0.149
692.5	26.6717	26.316	25.7283	25.8777	25.4523	25.6293	22.1867	25.401	21.6903	24.9293	23.38	27.4217	0.245	0.135666
693	25.9787	26.0193	25.1523	25.3183	24.9573	25.051	21.7117	24.516	21.076	24.0953	23.029	26.8657	0.324	0.168333
693.5	25.438	25.5063	24.6203	24.4383	24.233	24.17	21.3147	24.2557	20.551	23.6703	22.213	26.4523	0.293333	0.139666
694	24.855	24.8843	24.1727	24.16	23.6273	23.5707	21.015	23.7767	19.9193	23.2087	21.5843	25.6133	0.240333	0.073333
694.5	24.3973	24.3943	23.544	23.919	23.0533	23.215	20.5887	23.0747	19.892	22.6837	21.182	25.1117	0.309333	0.053
695	23.7877	23.931	22.979	23.0303	22.819	22.7443	19.8647	22.1753	19.178	22.0973	21.1703	24.3547	0.33	0.082666
695.5	23.6073	23.1463	22.4713	22.7443	22.186	22.2713	19.5517	21.949	18.8603	21.4963	20.3057	23.5903	0.328	0.103
696	22.8423	22.5677	22.006	21.9097	21.64	21.9407	18.9733	21.7483	18.4767	21.0567	19.737	23.464	0.292666	0.148
696.5	21.9553	22.1623	21.434	21.5657	21.254	21.2467	18.6583	21.1367	18.3493	20.683	19.5137	22.7123	0.310333	0.131666
697	21.5263	21.5383	21.2637	20.8513	20.8427	20.6543	18.3587	20.437	17.548	20.1367	19.263	22.3677	0.283	0.097333
697.5	21.1883	21.43	20.595	20.642	20.4483	20.4777	17.734	20.3967	17.6623	19.544	18.5617	21.8923	0.271666	0.136
698	20.9947	20.8277	20.2607	20.35	19.8667	20.0103	17.6133	19.9537	16.922	19.411	18.5593	21.582	0.289	0.112333
698.5	20.5473	20.395	19.87	20.0127	19.6693	19.4647	17.0407	19.3923	16.5153	19.0853	18.1753	21.1317	0.305333	0.127333
699	19.8827	20.1263	19.3833	19.6493	19.13	18.8923	16.812	18.9627	16.3063	18.2753	17.5377	20.562	0.246	0.130666
699.5	19.625	19.8037	18.703	19.1583	18.544	19.0737	16.2693	18.5747	15.8497	18.287	17.29	19.909	0.271	0.117
700	19.1893	19.146	18.6453	18.9037	18.322	18.49	16.2443	18.0957	15.5443	17.8313	16.7717	19.8233	0.296	0.099666
700.5	19.003	18.5453	18.035	18.2293	17.89	18.0973	15.8117	17.783	15.3353	17.3607	16.6543	19.1733	0.299	0.176
701	18.5967	18.4507	17.8293	18.2197	17.7593	17.585	15.557	17.5907	14.9167	17.181	16.2097	18.7377	0.338	0.159333
701.5	18.2793	18.3787	17.7677	17.8153	17.2883	17.4343	15.095	17.1307	14.6843	16.7537	16.0567	18.6067	0.303666	0.092
702	17.8047	17.7833	17.3403	17.5757	17.0097	17.0433	14.847	16.8853	14.425	16.5513	15.7287	17.9107	0.264666	0.050666
702.5	17.3557	17.51	17.2067	16.7717	16.6303	16.8153	14.621	16.8073	13.9447	16.2067	15.2727	17.7103	0.237333	0.134
703	17.4043	17.438	16.8997	16.7627	16.5133	16.567	14.5647	16.1573	13.8943	16.207	15.0423	17.563	0.279666	0.127666
703.5	16.919	17.084	16.5187	16.4	16.0813	16.0453	14.113	15.88	13.8197	15.6623	14.982	17.5513	0.194333	0.142
704	16.5783	16.7157	16.2533	16.1237	15.646	15.999	13.977	15.652	13.7303	15.595	14.4817	17.2657	0.302	0.107
704.5	16.6233	16.5517	15.8713	16.2297	15.8207	15.8567	13.7687	15.3533	13.3407	15.3563	14.2713	16.5323	0.215	0.149
705	16.3393	16.4343	15.5317	16.0247	15.2493	15.6343	13.2623	15.2567	12.8713	15.0463	14.195	16.37	0.261666	0.096666
705.5	15.7233	15.7097	15.5837	15.612	15.2363	15.358	13.262	14.955	12.9	14.7173	14.0507	15.9603	0.24	0.154666
706	15.5997	15.605	15.3987	15.2223	15.1033	15.133	13.1413	14.8887	12.829	14.452	13.604	15.824	0.279333	0.120666
706.5	15.4053	15.3413	15.0633	14.986	14.599	14.889	12.7477	14.7507	12.76	14.4193	13.435	15.8663	0.260666	0.088333
707	15.379	15.1547	14.8387	14.9193	14.629	14.658	12.7087	14.44	12.5617	14.3927	13.306	15.4507	0.211333	0.113
707.5	15.1203	15.1987	14.6527	14.583	14.6043	14.408	12.6383	13.94	12.1	14.0877	13.0557	15.4167	0.193	0.085333
708	14.877	15.1563	14.3857	14.2153	14.1747	14.2857	12.4333	13.9957	11.9397	13.9913	12.7777	15.3347	0.305	0.091333
708.5	14.6133	14.4913	14.09	14.2103	13.7767	14.2957	12.4143	14.1107	11.7037	13.6797	12.8063	14.9517	0.246	0.121

## Sheet: Alexa 488-SE
Dye:	Alexa 488 succinimidyl ester
Lipids:	100% Egg PC
wavelength (nm)	expt: 20 mg/ml lipids + 200 nM dye inside dialysis cassette, 200 nM dye outside dialysis cassette						control: 200 nM dye inside dialysis cassette, 200 nM dye outside dialysis cassette						blank: 20 mg/ml lipid inside dialysis cassette (no dye), PBS outside dialysis cassette
	fluorescence emission intensity (A.U.)						fluorescence emission intensity (A.U.)						fluorescence emission intensity (A.U.)
	inside #1	outside #1	inside #2	outside #2	inside #3	outside #3	inside #1	outside #1	inside #2	outside #2	inside #3	outside #3	inside	outside
503	331.758	344.772	328.024	347.861	332.249	345.704	345.111	345.539	344.57	343.737	342.847	342.168	6.442	3.587
503.5	345.68	364.415	341.534	360.413	345.648	365.202	358.852	357.113	359.358	359.443	359.99	356.046	6.42667	3.841
504	356.383	376.263	353.432	373.401	358.771	377.842	369.583	369.055	371.777	371.109	371.374	367.723	6.019	3.54067
504.5	367.406	387.955	364.046	386.126	367.773	388.531	381.458	380.13	383.831	382.658	382.812	379.666	5.836	3.473
505	377.926	398.655	374.664	396.769	379.593	401.206	393.413	392.034	395.235	395.213	395.557	391.549	5.685	3.285
505.5	389.208	409.375	384.14	407.801	390.829	412.534	404.802	401.707	406.235	405.163	406.395	401.859	5.48967	3.11933
506	398.551	419.119	392.98	418.74	400.719	420.768	415.118	412.802	417.568	417.812	416.161	411.71	5.388	3.17233
506.5	408.314	430.228	402.731	428.946	410.181	432.587	423.612	423.587	426.492	424.321	425.701	421.792	5.19667	2.90433
507	416.655	438.199	412.264	437.14	418.439	440.741	432.894	432.521	433.814	433.335	434.202	430.927	5.17133	2.85267
507.5	425.62	446.019	421.162	445.352	427.169	449.392	440.726	439.732	442.482	443.133	442.02	438.168	4.939	2.827
508	433.455	455.881	428.061	453.145	433.223	456.53	449.291	447.071	449.789	451.119	450.684	447.309	4.91733	2.73167
508.5	440.175	462.87	436.862	460.73	440.869	463.048	457.486	454.093	457.219	458.76	458.032	453.056	4.84867	2.75933
509	446.26	469.889	443.593	468.222	446.268	470.412	462.478	461.876	464.437	462.945	464.224	459.634	4.59467	2.742
509.5	452.078	475.791	446.807	474.082	452.503	475.607	469.553	467.977	470.617	470.292	469.283	465.116	4.662	2.56833
510	457.686	480.877	452.106	479.932	459.044	482.788	473.485	472.564	475.601	475.858	474.945	470.329	4.43567	2.483
510.5	461.009	485.526	457.271	483.704	462.682	488.107	479.056	478.14	479.179	480.858	479.741	475.372	4.27233	2.464
511	464.592	488.634	460.947	488.659	467.375	491.699	482.944	480.698	483.152	485.225	485.032	479.89	4.29033	2.48467
511.5	467.349	492.034	463.704	491.6	469.467	494.627	486.325	484.1	487.807	487.225	488.716	481.499	4.13667	2.427
512	470.88	496.245	465.658	493.25	471.714	495.998	488.532	488.247	489.148	489.849	489.984	483.845	4.12467	2.35933
512.5	472.09	496.053	469.103	495.628	472.754	499.217	490.307	488.844	491.795	491.428	492.187	484.775	3.96833	2.44633
513	473.09	496.181	468.762	495.731	473.557	498.988	491.627	489.748	491.828	492.035	492.182	487.151	3.96967	2.29267
513.5	472.799	497.939	467.395	496.95	472.848	501.551	491.219	489.377	490.73	493.332	491.136	488.482	3.742	2.26967
514	472.986	497.709	467.598	496.55	474.598	500.078	490.742	490.471	490.614	491.922	491.262	487.595	3.84033	2.21933
514.5	472.261	496.934	468.086	496.504	472.5	500.2	489.876	490.051	490.692	491.502	490.207	485.212	3.64367	2.13733
515	469.464	495.87	467.078	493.223	472.95	497.107	489.342	486.663	489.385	489.603	489.413	485.115	3.61033	2.14033
515.5	469.26	492.86	463.572	490.908	471.453	495.191	486.106	485.366	487.251	487.125	488.638	482.823	3.60167	2.074
516	467.895	491.241	461.213	488.528	466.754	491.865	485.656	482.629	484.029	484.026	486.277	480.002	3.65133	2.06867
516.5	463.759	488.617	457.467	486.085	464.734	490.417	481.057	478.878	479.77	482.27	481.926	479.377	3.46767	2.03267
517	459.383	484.66	455.042	483.567	461.055	486.235	477.513	476.665	478.619	478.602	478.75	473.497	3.48667	2.026
517.5	457.959	480.267	451.685	477.894	458.867	481.402	474.896	472.701	474.683	474.977	475.278	470.101	3.474	1.96933
518	452.027	475.26	447.246	474.59	453.622	478.055	469.298	469.364	469.5	471.729	470.855	466.541	3.343	1.98033
518.5	447.592	471.841	442.994	469.863	449.03	473.271	465.705	463.557	464.934	466.157	465.897	459.775	3.298	1.93533
519	443.597	466.632	438.321	464.009	444.745	467.518	460.814	458.98	460.927	462.378	461.905	455.636	3.188	1.85333
519.5	438.997	461.607	433.564	459.818	440.431	463.472	455.845	454.854	455.089	457.254	455.683	450.835	3.09033	1.87867
520	433.33	455.749	428.473	455.651	434.706	458.416	449.396	449.403	449.618	451.658	450.255	447.166	3.081	1.79
520.5	429.086	449.956	422.032	448.384	427.869	450.802	444.299	442.138	443.714	443.569	444.481	440.244	3.065	1.80667
521	421.398	443.41	416.584	439.934	421.795	444.595	436.649	435.205	438.287	439.033	438.403	433.056	2.97667	1.87333
521.5	416.939	436.564	412.148	436.427	417.515	438.003	430.694	429.058	431.631	431.872	433.326	428.242	2.889	1.80133
522	410.807	431.094	405.634	430.21	410.191	432.916	424.858	424.841	425.902	427.102	426.336	421.371	2.88933	1.73567
522.5	405.467	424.321	400.308	423.648	405.745	426.825	419.507	418.949	419.553	422.066	420.861	416.218	2.868	1.68633
523	398.86	418.543	394.651	416.742	398.026	421	411.907	411.653	413.956	414.514	413.808	409.772	2.97133	1.626
523.5	390.911	412.271	388.317	410.593	391.226	414.242	406.313	405.008	406.18	406.454	407.651	403.239	2.857	1.70433
524	383.921	404.727	380.741	403.999	384.673	406.997	399.375	397.873	399.137	399.101	398.893	395.74	2.87767	1.648
524.5	376.541	397.418	373.189	396.418	377.218	399.767	392.818	389.406	391.934	393.02	390.832	389.314	2.69367	1.623
525	369.018	388.838	364.88	388.532	370.477	391.009	384.337	383.043	385.052	385.064	385.03	381.161	2.73567	1.76467
525.5	363.685	382.386	359.989	381.525	364.952	385.636	376.339	378.842	379.205	379.647	378.95	376.189	2.84167	1.82833
526	357.241	375.197	353.381	373.076	357.724	377.945	370.678	370.045	370.11	371.426	369.875	368.694	2.87867	1.695
526.5	349.555	366.61	346.172	366.72	350.68	370.053	363.667	362.425	363.157	364.251	363.568	359.337	2.80133	1.63333
527	344.441	360.847	339.863	358.857	343.435	363.211	356.569	354.545	356.584	358.14	356.829	353.288	2.69233	1.59
527.5	337.249	355.198	332.853	352.436	336.425	355.604	349.215	347.705	349.292	350.915	349.961	347.184	2.845	1.61033
528	330.269	347.614	325.297	345.918	330.054	348.4	342.245	340.356	342.251	343.203	344.366	339.138	2.73433	1.62333
528.5	323.759	340.926	320.389	339.181	323.812	341.296	335.3	333.884	335.962	336.907	338.075	333.349	2.77333	1.58
529	317.128	333.484	313.487	331.369	318.796	334.801	328.649	328.88	328.507	329.188	329.44	326.628	2.659	1.52933
529.5	311.263	324.74	307.093	325.145	309.935	327.524	321.398	321.525	321.182	322.126	320.701	319.043	2.637	1.60933
530	303.452	319.446	300.148	317.744	304.335	321.616	315.716	313.209	316.378	315.208	315.669	312.176	2.60933	1.58767
530.5	298.107	311.868	294.958	311.165	299.237	314.681	307.553	307.125	309.676	308.738	309.544	305.547	2.568	1.51067
531	292.703	305.482	288.736	304.585	292.321	307.199	302.381	300.878	302.771	302.733	301.558	299.533	2.53633	1.54933
531.5	286.369	300.086	281.71	298.77	286.22	301.186	296.076	294.184	295.376	296.654	296.165	292.668	2.46433	1.52367
532	279.352	293.182	275.193	291.773	278.704	294.371	289.43	288.42	289.571	289.193	289.017	286.312	2.45233	1.55433
532.5	271.71	287.335	269.847	286.147	272.078	287.342	282.309	282.151	281.362	283.256	282.044	280.248	2.53633	1.39333
533	266.439	279.364	262.643	278.738	264.958	280.986	275.214	275.244	275.96	277.008	275.68	274.428	2.52267	1.51933
533.5	260.993	272.23	257.414	272.612	260.724	274.593	269.891	270.228	269.634	270.838	271.034	268.741	2.57867	1.43967
534	254.568	267.944	252.38	266.334	255.584	268.073	264.303	263.819	264.366	265.498	264.302	261.337	2.38733	1.43233
534.5	248.933	262.652	247.1	261.172	248.941	262.896	258.971	256.243	259.028	258.282	259.345	255.732	2.38933	1.37233
535	244.379	255.646	241.336	254.751	243.622	256.645	252.69	251.716	253.057	252.83	251.945	249.709	2.33967	1.352
535.5	238.1	250.871	235.044	248.582	238.028	250.698	247.159	245.857	246.929	246.792	247.05	244.431	2.405	1.369
536	231.996	244.96	230.388	243.606	232.291	245.276	241.779	240.498	241.735	241.601	241.455	239.314	2.36633	1.41133
536.5	227.604	239.64	225.37	238.625	228.466	239.383	235.857	236.35	237.245	236.723	236.713	234.031	2.28467	1.293
537	223.229	235.408	221.405	233.703	223.361	235.442	231.716	230.595	232.055	232.106	230.887	229.971	2.345	1.24133
537.5	219.355	230.81	217.062	228.187	218.86	230.572	226.957	225.641	227.03	227.558	226.614	226.091	2.42733	1.326
538	213.741	224.838	211.95	222.714	214.654	225.483	220.924	220.805	221.963	222.759	221.873	219.702	2.43867	1.33
538.5	208.811	219.63	207.805	218.819	209.271	220.855	216.423	216.155	217.314	217.595	216.327	214.312	2.341	1.37033
539	205.465	214.891	203.277	214.879	205.292	216.502	212.376	212.03	213.115	212.634	212.378	210.527	2.367	1.32667
539.5	200.415	212.016	198.787	210.838	202.033	212.183	207.959	207.078	208.242	207.929	208.385	205.771	2.342	1.30333
540	196.993	207.204	194.775	206.49	196.926	207.169	203.661	204.167	204.507	204.653	204.366	201.692	2.31367	1.33267
540.5	192.929	202.603	191.159	201.609	193.135	203.544	199.512	199.091	200.528	201.577	199.523	198.845	2.28	1.363
541	189.984	198.398	186.855	197.542	189.366	198.56	195.416	195.092	196.557	196.432	195.021	194.296	2.29433	1.32867
541.5	184.366	194.75	182.892	193	185.716	194.987	192.207	191.301	191.617	192.423	192.422	190.608	2.29533	1.216
542	181.446	191.293	179.863	190.083	182.09	191.423	187.567	187.229	189.008	188.243	188.136	187.316	2.33633	1.35733
542.5	178.685	186.882	176.75	185.457	178.554	186.818	185.387	183.11	185.355	184.288	184.332	183.347	2.14733	1.32267
543	175.157	184.167	172.877	182.761	175.566	184.2	181.97	180.736	181.104	181.727	182.284	180.66	2.26033	1.169
543.5	172.039	180.045	169.829	179.704	172.069	180.553	178.184	177.457	178.155	178.249	178.248	175.567	2.268	1.259
544	169.292	176.235	167.062	176.707	168.879	177.119	174.862	173.085	174.169	174.973	175.11	172.11	2.18867	1.19567
544.5	165.551	174.208	164.891	173.083	166.017	174.335	171.255	170.338	170.976	171.821	171.111	170.915	2.206	1.23633
545	163.594	170.549	161.817	170.931	163.776	171.689	168.688	167.562	168.946	169.096	168.867	167.517	2.168	1.25633
545.5	160.939	168.22	159.208	167.278	161.42	168.492	165.028	164.998	166.275	166.785	166.564	164.428	2.231	1.23433
546	158.118	165.236	156.128	164.945	157.91	165.325	163.582	162.221	163.604	163.63	163.894	162.594	2.234	1.22733
546.5	155.389	163.059	153.357	161.72	155.674	163.195	160.809	159.913	161.194	161.215	160.222	159.133	2.27067	1.193
547	152.85	159.913	150.498	159.694	152.367	160.103	158.063	156.956	157.97	158.32	157.748	156.495	2.141	1.18933
547.5	149.341	157.245	148.467	157.471	149.485	157.86	155.365	154.777	155.56	154.952	154.945	154.043	2.278	1.16933
548	148.048	154.317	145.651	154.031	148.061	154.684	152.8	152.293	152.883	152.298	153.279	151.912	2.18267	1.19367
548.5	145.522	152.386	143.916	151.447	145.814	152.505	150.738	149.435	150.13	150.11	150.299	149.422	2.18667	1.14433
549	143.016	149.304	140.786	149.647	143.462	150.141	146.968	146.849	147.583	147.807	147.526	146.937	2.107	1.157
549.5	140.34	146.931	138.133	146.295	141.146	147.789	145.446	145.089	144.518	145.089	145.278	144.538	2.08767	1.167
550	137.764	144.777	136.875	143.898	138.149	145.781	142.166	142.499	142.732	143.035	142.56	141.492	2.02633	1.17033
550.5	135.767	142.212	134.241	141.256	135.813	142.911	140.176	139.873	140.883	141.245	140.23	140.094	2.034	1.07633
551	133.624	139.824	132.884	139.045	133.923	141.012	137.826	138.562	138.912	138.76	138.282	137.309	2.06233	0.990666
551.5	131.977	137.376	129.744	136.799	131.96	138.278	135.686	135.508	136.558	136.232	135.956	134.13	2.042	1.02633
552	128.499	134.633	127.414	135.048	128.781	135.718	133.413	132.921	134.027	133.124	133.838	131.948	2.00133	1.05967
552.5	126.727	132.655	125.822	132.256	127.096	133.303	130.331	130.71	131.163	131.082	131.212	129.185	1.941	1.00667
553	124.729	130.314	123.449	130.122	124.953	130.697	128.674	127.973	128.436	128.533	128.6	127.603	1.999	1.034
553.5	123.269	128.386	120.976	127.781	122.055	128.576	126.844	125.946	126.282	126.55	126.692	125.206	1.976	0.957333
554	120.316	126.392	119.505	124.887	120.543	126.101	124.631	124.022	124.615	125.221	125.067	123.21	1.87167	1.041
554.5	118.452	124.861	117.202	122.775	118.875	124.522	122.06	121.74	122.96	122.796	122.559	121.458	1.966	1.06433
555	116.457	122.157	114.947	121.629	116.269	121.793	120.289	119.512	120.957	120.634	120.225	118.982	1.963	1.10433
555.5	114.322	119.357	113.139	119.308	114.948	119.82	118.191	117.036	117.622	118.182	117.93	117.812	1.97967	1.05633
556	111.936	117.194	110.915	116.84	112.58	117.879	115.819	115.542	115.458	116.395	115.746	115.485	1.89	0.981333
556.5	110.02	115.233	108.725	114.615	110.496	115.832	114.145	113.029	113.536	114.411	113.719	112.859	1.92967	1.03367
557	108.341	113.08	107.037	112.727	109.118	113.858	111.149	111.316	111.433	112.021	112.014	110.284	1.92733	0.989
557.5	106.109	110.763	104.495	110.325	106.237	111.043	109.341	109.89	109.838	109.781	109.88	108.643	1.85233	0.995
558	103.784	108.657	102.971	108.252	104.14	109.51	107.225	106.896	107.51	107.163	107.136	106.568	1.85867	1.02267
558.5	101.942	106.464	101.397	106.233	102.315	106.674	104.874	104.501	105.22	104.867	104.999	104.702	1.847	0.903666
559	99.8343	105.054	99.5437	104.018	100.096	105.704	102.777	103.159	103.591	103.011	102.816	102.433	1.826	0.884333
559.5	98.201	102.367	97.2643	102.444	98.7233	103.218	101.703	101.248	101.832	101.532	101.002	100.233	1.82367	0.866333
560	95.8367	100.726	95.33	100.26	96.7263	101.057	99.626	99.901	99.6023	99.6513	99.403	97.9223	1.83733	0.878
560.5	94.1973	98.8123	93.16	98.3613	94.8397	98.9753	97.517	97.501	97.2463	97.7607	97.398	96.4537	1.87167	0.907333
561	92.2337	96.5523	91.8823	96.6977	92.9517	97.3113	95.35	95.4763	95.8167	95.0383	95.856	94.551	1.878	0.917333
561.5	90.843	94.9367	89.9373	94.2557	90.833	95.5293	93.8763	93.039	93.4037	93.5343	93.715	92.3177	1.81167	0.952333

## Sheet: Alexa 532-SE
Dye:	Alexa 532 succinimidyl ester
Lipids:	100% Egg PC
wavelength (nm)	expt: 20 mg/ml lipids + 200 nM dye inside dialysis cassette, 200 nM dye outside dialysis cassette						control: 200 nM dye inside dialysis cassette, 200 nM dye outside dialysis cassette						blank: 20 mg/ml lipid inside dialysis cassette (no dye), PBS outside dialysis cassette
	fluorescence emission intensity (A.U.)						fluorescence emission intensity (A.U.)						fluorescence emission intensity (A.U.)
	inside #1	outside #1	inside #2	outside #2	inside #3	outside #3	inside #1	outside #1	inside #2	outside #2	inside #3	outside #3	inside	outside
543	627.094	633.392	623.156	636.355	621.986	646.429	636.062	631.946	620.689	624.795	636.47	633.446	8.29033	4.492
543.5	628.987	643.116	625.759	640.009	628.34	651.848	639.311	633.652	627.21	634.36	635.461	640.651	7.74033	4.26267
544	632.472	646.474	628.089	643.875	631.52	656.208	642.125	635.718	631.3	636.33	639.02	644.237	7.443	3.99633
544.5	633.772	648.009	629.107	645.864	633.929	656.97	643.813	637.918	632.858	637.918	640.829	644.759	7.172	3.90667
545	636.072	650.056	632.304	647.238	635.582	658.297	643.69	639.183	634.648	641.763	642.498	647.7	7.124	3.77933
545.5	637.427	651.362	633.672	647.866	636.368	660.356	644.702	641.103	634.282	642.124	643.19	647.595	6.98567	3.619
546	638.277	652.675	633.175	650.729	636.43	660.16	645.198	641.971	635.458	642.6	643.258	647.423	6.796	3.58933
546.5	638.65	651.711	635.445	650.417	636.789	659.709	645.161	643.156	636.141	641.026	643.868	647.327	6.65067	3.51867
547	636.19	650.093	632.763	648.816	635.607	657.365	643.089	639.973	634.951	640.361	642.524	647.864	6.656	3.479
547.5	635.82	650.599	631.456	648.206	635.725	656.669	643.535	639.26	633.37	639.697	641.798	644.444	6.397	3.38033
548	635.111	648.23	629.919	646.372	634.406	656.524	642.132	637.986	631.77	638.655	639.335	642.772	6.24467	3.27833
548.5	633.673	645.213	628.529	645.046	631.057	654.325	640.19	634.416	630.995	635.932	638.29	642.327	6.271	3.22333
549	628.997	643.529	625.265	641.329	628.604	649.507	637.149	630.995	626.921	630.906	635.224	639.509	6.11967	3.166
549.5	625.654	639.521	622.665	637.975	626.461	647.802	633.408	627.998	623.038	628.958	630.516	636.77	6.02167	3.07433
550	621.786	635.952	619.254	633.817	622.612	643.693	629.88	624.5	620.062	625.643	628.173	632.179	5.86233	2.97867
550.5	619.045	631.176	616.003	629.343	618.11	639.62	625.888	622.174	617.144	622.206	623.697	628.315	5.81633	2.90067
551	614.627	627.964	613.261	625.613	613.138	635.287	621.737	617.663	612.006	617.689	620.375	624.038	5.624	2.93133
551.5	610.926	623.358	607.535	620.709	609.366	630.126	617.79	613.804	608.148	613.115	616.149	619.917	5.599	2.901
552	607.267	617.794	601.9	616.2	605.148	623.473	612.676	608.115	602.973	607.268	610.962	613.767	5.59867	2.73867
552.5	602.474	614.006	596.332	610.049	599.277	619.882	607.326	602.161	596.986	601.936	605.99	608.795	5.51767	2.65233
553	595.437	604.896	590.223	604.325	593.609	613.537	600.225	597.514	591.732	596.091	599.444	603.531	5.36367	2.60733
553.5	589.54	599.541	583.882	598.851	587.379	607.833	594.37	590.942	585.984	592.378	593.484	596.811	5.291	2.645
554	584.291	595.275	578.969	593.147	582.064	600.091	587.699	583.719	579.724	585.156	587.781	591.566	5.282	2.61133
554.5	576.65	588.509	573.303	585.657	577.049	593.43	582.157	578.602	573.071	578.346	580.321	584.95	5.212	2.573
555	572.301	581.31	567.015	578.641	569.455	587.504	575.187	572.529	566.503	571.622	574.184	577.457	5.16433	2.47233
555.5	564.533	573.513	559.102	572.878	562.742	580.278	567.784	564.137	559.089	564.501	566.125	571.488	4.96033	2.429
556	556.979	565.94	552.408	565.332	555.105	572.973	560.894	558.054	551.403	556.726	558.779	563.504	4.866	2.34633
556.5	547.99	559.19	543.901	557.628	548.671	566.067	554.179	550.414	544.571	549.367	550.581	555.952	4.86233	2.335
557	541.287	550.582	535.989	548.167	539.322	556.957	545.284	541.249	535.549	541.394	543.709	546.702	4.82567	2.37
557.5	532.148	541.716	528.23	539.729	531.897	547.965	535.445	532.375	527.198	532.399	533.089	539.118	4.73333	2.20867
558	523.726	531.487	520.003	530.029	523.532	539.302	526.729	522.465	518.703	524.781	524.637	528.547	4.785	2.144
558.5	516.174	524.017	511.173	522.208	513.682	529.616	517.509	515.555	512.047	514.746	517.217	520.007	4.69167	2.15133
559	508.197	516.998	503.672	515.051	506.834	522.09	510.503	507.193	503.296	506.82	509.331	512.646	4.66533	2.08233
559.5	499.655	508.321	496.565	505.458	499.49	514.354	503.399	499.86	494.874	499.428	501.564	505.046	4.593	2.09967
560	492.6	501.366	489.282	497.95	490.842	505.822	495.036	491.442	487.161	490.47	493.536	497.153	4.559	2.08467
560.5	484.375	492.926	481.321	490.042	482.742	497.854	486.676	484.146	479.489	482.343	484.932	489.015	4.507	1.93133
561	475.725	484.13	472.501	480.972	475.287	488.651	477.736	475.502	471.196	475.095	476.469	480.069	4.41833	2.002
561.5	467.175	475.699	463.683	472.318	466.639	480.529	470.89	466.328	462.431	466.545	468.06	471.029	4.38	1.94833
562	460.316	467.155	456.29	465.275	458.821	471.882	462.842	458.13	454.368	458.386	460.892	462.653	4.386	1.941
562.5	452.846	459.067	448.551	456.668	451.843	463.717	453.362	449.937	445.647	449.899	451.284	454.954	4.36633	1.92033
563	443.015	450.494	439.37	448.017	442.795	454.718	444.778	443.093	438.393	441.389	443.705	447.503	4.17367	1.88867
563.5	435.074	440.647	431.462	438.932	434.155	446.089	436.323	434.383	429.711	434.133	435.07	440.128	4.14767	1.895
564	427.56	432.742	423.726	430.254	427.162	437.603	427.697	425.995	421.795	425.776	426.567	430.233	4.188	1.83833
564.5	420.262	425.688	416.648	422.88	418.094	429.479	419.698	419.262	413.918	417.385	418.911	421.921	4.13967	1.88867
565	411.52	418.187	409.064	415.734	410.067	421.811	412.802	410.466	405.946	408.925	410.447	414.258	4.07533	1.91433
565.5	403.651	409.772	401.17	407.639	404.012	413.788	404.074	402.784	398.471	401.913	403.254	407.315	3.92933	1.781
566	396.254	400.931	393.286	399.193	395.336	405.508	395.575	394.601	389.872	393.746	395.131	398.438	3.96533	1.72033
566.5	388.753	393.196	385.693	391.646	386.512	397.382	389.061	386.027	381.97	386.077	388.492	390.229	3.91633	1.76733
567	381.458	385.544	378.505	383.33	379.015	389.167	381.942	379.277	375.078	378.057	380.529	383.204	3.89233	1.68967
567.5	373.572	378.627	370.848	376.878	372.87	382.469	375.267	373.427	369.023	371.297	373.585	376.014	3.78867	1.70267
568	367.451	372.063	365.01	370.092	366.001	375.121	368.135	365.78	360.295	364.181	366.313	368.745	3.84467	1.65767
568.5	361.026	364.686	357.75	363.645	358.655	368.387	361.091	358.354	353.815	356.548	359.049	361.428	3.73533	1.676
569	354.309	357.953	350.34	356.547	353.773	361.615	353.453	351.406	347.452	351.39	352.701	355.026	3.72867	1.66367
569.5	347.618	350.744	344.634	348.893	345.876	354.76	346.225	344.435	340.717	343.719	345.641	347.997	3.81433	1.61633
570	339.938	344.342	338.181	341.922	339.003	347.419	339.758	338.157	334.323	337.933	338.515	340.833	3.68733	1.64733
570.5	333.15	337.516	331.729	337.276	332.428	340.559	333.871	331.167	328.012	330.832	331.658	335.259	3.62733	1.581
571	327.108	331.222	325.421	329.967	326.225	334.465	327.409	324.786	322.222	324.009	325.181	327.932	3.592	1.58833
571.5	321.187	325.117	318.507	323.399	320.18	328.537	320.639	318.222	315.711	318.674	319.355	323.886	3.556	1.58633
572	313.987	317.729	312.467	317.459	313.759	321.313	314.357	311.872	309.65	312.332	313.214	315.691	3.507	1.62733
572.5	308.169	311.519	307.62	309.92	307.751	315.623	308.182	306.267	304.221	305.833	307.19	309.705	3.44967	1.55833
573	303.31	306.02	301.13	304.677	302.26	309.317	302.26	301.336	298.741	300.342	301.218	304.313	3.38733	1.598
573.5	297.232	299.408	295.563	299.434	296.126	304.337	297.301	295.261	293.024	295.381	296.077	298.686	3.38567	1.581
574	291.705	294.794	290.124	293.587	290.46	297.344	291.031	290.153	287.272	289.361	290.417	292.597	3.50533	1.53833
574.5	286.676	289.589	284.499	288.264	285.989	292.564	284.956	284.812	282.228	284.34	285.155	287.407	3.33067	1.54833
575	281.17	284.8	279.003	282.758	280.823	287.948	279.947	279.829	277.041	281.013	281.145	282.845	3.37567	1.56933
575.5	276.583	279.643	274.553	277.908	275.634	282.157	275.437	274.869	271.799	275.2	275.656	276.64	3.268	1.544
576	271.937	274.761	270.652	273.27	271.435	276.973	271.212	269.933	266.797	269.79	270.08	271.775	3.338	1.47233
576.5	267.503	269.418	265.547	267.463	265.958	273.223	266.587	266.12	262.025	264.656	264.963	267.56	3.32833	1.46467
577	262.758	265.004	261.326	263.49	261.396	267.749	262.362	260.553	257.774	260.152	260.653	263.566	3.244	1.515
577.5	257.465	259.729	256.058	258.937	258.093	262.599	256.771	255.992	252.082	254.402	255.811	258.355	3.18267	1.54533
578	253.061	256.002	251	254.281	252.348	258.2	252.356	250.399	247.795	250.18	250.622	253.306	3.10633	1.55933
578.5	247.911	251.027	246.453	249.956	246.719	252.731	247.734	246.559	243.044	245.444	246.974	248.372	3.17533	1.49833
579	243.883	245.961	242.133	244.566	242.65	248.169	241.947	241.3	238.486	241.294	242.153	244.31	3.01667	1.45167
579.5	239.482	241.821	237.705	239.883	239.041	244.044	238.203	237.76	234.314	237.233	238.044	240.608	2.944	1.46533
580	234.832	237.949	234.2	236.853	234.093	239.871	234.546	233.083	230.429	232.845	234.466	236.238	3.00933	1.44467
580.5	230.92	232.573	230.172	232.472	230.271	235.922	231.303	229.384	227.776	229.497	230.41	231.698	3.03567	1.43633
581	227.06	229.374	225.847	229.034	227.022	231.814	227.102	225.898	224.165	224.746	226.29	227.324	2.98167	1.411
581.5	224.123	225.48	222.506	225.339	223.577	227.895	223.445	222.402	220.312	220.656	222.521	224.469	2.91633	1.41433
582	220.699	222.63	219.261	222.3	220.09	225.206	220.176	218.168	216.255	217.525	219.449	221.311	2.95933	1.37
582.5	217.103	218.631	215.726	217.303	215.753	221.306	216.718	214.751	212.958	214.396	215.328	216.785	2.869	1.43733
583	213.51	215.039	212.761	214.567	212.787	217.926	213.163	212.305	209.835	211.758	212.948	213.78	2.871	1.34567
583.5	210.109	212.427	209.176	210.953	209.858	214.141	210.281	208.133	206.136	207.814	209.57	210.646	2.87533	1.43267
584	207.674	210.074	206.173	208.421	207.085	211.332	206.259	205.621	202.602	204.927	205.779	207.171	2.80567	1.39667
584.5	204.055	206.045	202.627	204.909	204.625	207.92	203.402	202.163	200.355	202.308	203.382	204.344	2.738	1.401
585	200.6	202.574	199.916	202.496	201.173	204.866	200.915	199.036	197.491	199.149	200.128	201.23	2.77033	1.37467
585.5	197.379	199.697	196.836	198.729	197.636	201.392	197.274	196.044	194.75	196.376	197.366	197.914	2.79133	1.32
586	194.751	195.806	193.886	196.242	195.061	198.939	194.753	193.219	190.838	193.811	193.887	195.07	2.71467	1.32
586.5	191.282	193.083	190.823	192.956	191.858	195.79	191.307	190.341	187.554	190.998	190.177	191.714	2.66233	1.33633
587	188.528	190.917	187.987	190.694	188.459	192.648	188.665	188.163	185.361	187.194	188.431	189.167	2.62667	1.34467
587.5	186.417	188.308	184.711	187.49	185.778	189.857	185.493	184.664	181.848	184.389	184.855	186.109	2.65033	1.27
588	183.285	185.346	182.557	184.397	181.856	186.733	183.087	181.431	179.407	181.776	182.179	183.163	2.57233	1.31467
588.5	181.03	181.755	179.861	180.866	179.704	183.745	179.383	178.943	177.058	178.691	178.456	180.355	2.551	1.30667
589	177.375	178.822	176.465	177.708	176.939	180.575	176.749	176.099	173.756	175.882	175.689	177.761	2.50667	1.30333
589.5	174.739	176.409	174.357	174.714	173.425	177.751	174.072	173.133	171.742	172.918	173.504	175.429	2.386	1.26767
590	171.818	173.652	171.525	172.232	171.168	174.742	171.304	169.881	168.834	170.414	171.017	172.658	2.442	1.25167
590.5	169.632	170.36	168.563	170.354	168.675	173.21	169.068	167.615	166.219	167.762	168.405	169.596	2.437	1.31067
591	167.052	167.871	166.349	167.034	166.303	170.027	165.794	164.948	163.976	165.686	165.551	167.236	2.36733	1.28133
591.5	164.148	164.75	162.449	164.424	162.99	166.658	163.437	163.14	160.375	162.959	162.854	164.13	2.35767	1.264
592	161.696	163.333	159.826	162.419	161.441	164.634	160.525	161.013	157.762	160.127	160.497	161.313	2.34633	1.24233
592.5	159.093	160.227	157.69	159.567	158.68	161.517	158.838	157.587	155.329	157.265	158.458	158.843	2.28333	1.17267
593	155.981	158.101	154.876	156.947	155.468	159.503	155.588	155.079	152.472	154.196	155.449	156.131	2.294	1.17267
593.5	153.217	155.423	152.784	153.869	153.269	157.249	153.275	152.74	150.087	152.166	152.568	154.183	2.285	1.16467
594	150.868	152.502	150.776	151.728	150.508	153.829	150.654	149.449	148.091	150.089	150.396	151.307	2.29533	1.16333
594.5	148.838	149.697	148.294	149.044	148.136	151.445	147.969	147.429	145.933	147.383	147.775	148.899	2.252	1.06667
595	146.374	147.524	145.214	146.381	145.72	149.329	145.305	144.987	143.389	144.622	145.006	146.49	2.27567	1.09533
595.5	143.891	145.25	142.937	143.968	143.423	146.063	143.054	142.231	140.828	142.097	142.486	143.929	2.18633	1.13967
596	141.627	142.494	140.454	142.003	140.661	143.347	140.724	140.335	138.483	140.002	140.368	141.924	2.164	1.13433
596.5	138.913	140.392	138.096	139.415	138.217	141.463	138.385	137.553	136.558	137.043	138.025	139.29	2.12967	1.119
597	136.765	137.918	135.776	136.871	136.24	138.472	135.407	135.268	134.243	134.723	136.03	136.516	2.09867	1.13167
597.5	134.446	135.154	132.968	134.298	133.473	136.383	133.051	132.878	130.978	132.385	133.889	133.935	2.004	1.13067
598	131.827	133.312	131.348	132.336	131.583	134.193	131.052	130.171	129.019	130.475	131.143	131.17	2.05667	1.07533
598.5	129.185	130.788	128.68	129.784	128.823	131.987	129.442	128.088	126.986	128.638	128.218	129.854	2.013	1.02667

## Sheet: Alexa 532-M
Dye:	Alexa 532 maleimide
Lipids:	100% Egg PC
wavelength (nm)	expt: 20 mg/ml lipids + 200 nM dye inside dialysis cassette, 200 nM dye outside dialysis cassette						control: 200 nM dye inside dialysis cassette, 200 nM dye outside dialysis cassette						blank: 20 mg/ml lipid inside dialysis cassette (no dye), PBS outside dialysis cassette
	fluorescence emission intensity (A.U.)						fluorescence emission intensity (A.U.)						fluorescence emission intensity (A.U.)
	inside #1	outside #1	inside #2	outside #2	inside #3	outside #3	inside #1	outside #1	inside #2	outside #2	inside #3	outside #3	inside	outside
543	481.467	362.671	497.144	359.705			335.95	344.707	340.132	356.744	340.937	352.862	8.29033	4.492
543.5	487.633	364.18	501.035	363.642			341.543	346.096	341.194	356.202	344.851	353.725	7.74033	4.26267
544	491.671	366.122	504.819	365.007			342.857	348.142	344.02	356.889	346.491	355.626	7.443	3.99633
544.5	494.55	367.525	509.361	366.785			344.299	348.886	344.605	358.903	348.284	356.623	7.172	3.90667
545	496.045	366.666	511.445	366.774			345.431	350.139	345.262	360.251	348.719	356.929	7.124	3.77933
545.5	499.109	368.18	513.995	368.333			346.08	350.678	346.694	360.501	348.461	358.026	6.98567	3.619
546	500.787	369.155	517.411	368.387			346.512	350.582	346.704	361.075	348.722	357.95	6.796	3.58933
546.5	502.761	369.54	519.48	368.193			346.849	350.979	347.339	360.712	349.094	357.965	6.65067	3.51867
547	503.825	368.945	519.222	369.666			346.406	351.337	347.04	361.322	350.426	359.11	6.656	3.479
547.5	504.195	369.214	519.668	368.461			345.831	351.126	347.265	361.858	350.548	358.673	6.397	3.38033
548	505.005	368.923	521.107	368.213			346.084	350.988	346.462	362.297	348.913	357.992	6.24467	3.27833
548.5	504.89	367.57	522.274	366.777			344.722	349.258	346.056	360.097	349.374	357.494	6.271	3.22333
549	504.418	365.981	521.833	366.134			344.319	348.826	344.977	359.795	348.861	355.905	6.11967	3.166
549.5	504.796	365.098	522.213	365.665			343.253	347.988	342.716	358.085	347.286	354.984	6.02167	3.07433
550	503.493	363.478	521.792	362.991			341.947	347.264	341.478	356.98	345.532	353.954	5.86233	2.97867
550.5	501.902	360.967	519.937	360.898			339.815	345.205	340.6	356.036	344.81	351.417	5.81633	2.90067
551	501.975	360.524	518.733	359.827			338.745	343.636	338.926	354.341	341.125	349.743	5.624	2.93133
551.5	499.852	359.174	517.611	358.541			337.304	341.57	337.23	352.272	340.321	348.582	5.599	2.901
552	497.15	355.996	516.468	355.421			334.794	338.505	335.407	349.091	338.32	346.299	5.59867	2.73867
552.5	494.236	353.173	512.657	352.168			332.569	337.006	333.095	346.484	336.036	344.75	5.51767	2.65233
553	490.569	350.576	509.914	349.122			330.651	334.313	330.347	344.353	332.266	341.77	5.36367	2.60733
553.5	487.599	347.758	506.435	347.011			328.089	331.538	327.538	342.002	329.513	337.687	5.291	2.645
554	485.085	344.991	504.423	345.248			325.096	328.937	325.284	338.671	328.598	336.121	5.282	2.61133
554.5	481.542	342.271	501.793	341.237			322.115	326.135	321.905	335.899	325.776	333.004	5.212	2.573
555	478.791	338.876	498.332	338.748			318.011	322.634	319.106	333.14	322.447	330.787	5.16433	2.47233
555.5	473.421	334.692	493.842	336.581			314.964	319.677	315.605	329.638	317.901	328.071	4.96033	2.429
556	469.698	331.357	488.845	331.495			311.886	316.254	311.749	325.387	315.281	323.82	4.866	2.34633
556.5	465.353	327.773	484.574	328.509			307.771	313.093	308.961	321.286	311.784	319.651	4.86233	2.335
557	460.052	323.789	480.172	323.733			305.508	309.249	304.975	318.395	307.644	315.977	4.82567	2.37
557.5	455.92	320.2	475.956	321.091			302.279	305.678	301.574	314.728	304.48	311.936	4.73333	2.20867
558	450.088	315.309	469.944	316.483			297.491	301.308	296.881	310.657	300.316	307.264	4.785	2.144
558.5	444.597	311.188	464.66	311.202			294.006	297.166	294.378	306.483	297.083	302.841	4.69167	2.15133
559	439.801	307.96	459.124	307.118			289.569	293.266	289.363	301.641	292.566	300.301	4.66533	2.08233
559.5	433.874	303.373	453.234	303.739			285.362	289.624	285.135	298.51	287.896	296.339	4.593	2.09967
560	428.903	299.587	448.843	300.218			281.207	285.561	282.155	294.882	284.71	291.433	4.559	2.08467
560.5	424.381	294.532	442.408	295.609			278.678	282.176	279.175	289.708	281.665	288.783	4.507	1.93133
561	418.213	289.569	437.212	291.498			273.741	278.303	274.645	285.978	277.024	283.749	4.41833	2.002
561.5	412.919	286.212	431.474	287.444			269.267	273.33	269.904	281.21	271.721	279.825	4.38	1.94833
562	406.571	282.018	425.574	283.127			265.673	269.054	265.745	277.482	267.669	275.195	4.386	1.941
562.5	400.526	277.907	419.152	278.75			260.954	265.247	261.979	273.374	263.37	270.562	4.36633	1.92033
563	395.039	273.124	412.677	273.947			257.861	260.367	257.117	269.132	259.538	266.408	4.17367	1.88867
563.5	388.865	269.255	406.922	268.731			252.585	255.881	251.5	264.773	255.483	261.563	4.14767	1.895
564	382.455	264.127	399.829	264.591			247.986	251.297	247.757	258.855	251.233	257.395	4.188	1.83833
564.5	375.929	259.619	393.572	261.11			244.414	247.154	244.366	254.954	246.688	253.063	4.13967	1.88867
565	370.154	254.812	387.909	255.693			239.47	243.635	240.025	250.968	241.719	249.406	4.07533	1.91433
565.5	364.595	250.993	381.692	250.646			235.806	239.277	235.976	246.931	237.824	244.236	3.92933	1.781
566	358.486	246.15	375.764	245.405			231.595	234.963	231.448	241.568	234.257	240.058	3.96533	1.72033
566.5	353.411	241.453	369.283	241.358			227.489	230.984	228.104	237.63	229.877	236.169	3.91633	1.76733
567	346.858	237.457	363.105	237.744			223.133	226.182	223.874	233.767	226.688	231.452	3.89233	1.68967
567.5	340.372	233.223	357.637	233.846			219.902	222.693	220.087	229.78	221.758	227.478	3.78867	1.70267
568	334.973	229.715	351.779	229.833			216.164	218.945	215.922	225.602	218.661	223.786	3.84467	1.65767
568.5	330.148	225.829	345.744	225.195			212.485	215.62	212.549	221.918	214.75	220.405	3.73533	1.676
569	322.416	222.056	339.737	221.278			209.074	211.127	208.701	218.18	210.513	216.31	3.72867	1.66367
569.5	317.724	218.323	332.665	217.445			205.157	208.215	204.534	213.61	206.18	212.145	3.81433	1.61633
570	312.42	213.466	327.114	214.198			201.017	205.002	201.002	209.966	202.77	208.211	3.68733	1.64733
570.5	306.94	209.544	321.124	210.584			198.265	200.398	198.016	206.208	199.056	205.339	3.62733	1.581
571	300.999	205.914	316.215	206.419			194.159	196.655	194.465	202.354	195.754	201.284	3.592	1.58833
571.5	295.95	202.375	311.447	203.142			190.797	193.586	190.524	199.083	192.049	197.624	3.556	1.58633
572	290.234	198.271	305.407	199.019			186.822	189.967	187.812	195.059	188.587	193.756	3.507	1.62733
572.5	284.999	195.554	299.4	195.055			183.554	186.434	183.501	191.846	185.555	190.045	3.44967	1.55833
573	280.531	191.492	294.379	191.503			181.005	183.494	180.98	189.144	182.657	186.636	3.38733	1.598
573.5	276.211	188.163	288.688	188.3			177.835	179.93	178.112	184.937	179.671	183.572	3.38567	1.581
574	270.506	185.331	283.543	185.589			174.596	176.693	173.843	182.056	175.834	180.831	3.50533	1.53833
574.5	265.754	182.022	278.523	181.487			171.549	173.916	171.014	178.572	172.699	177.495	3.33067	1.54833
575	260.694	178.339	273.277	177.87			168.2	170.83	168.24	175.761	169.343	174.06	3.37567	1.56933
575.5	255.593	175.561	268.927	175.196			165.009	168.062	164.486	172.73	166.794	170.795	3.268	1.544
576	251.301	172.503	264.721	172.383			162.243	164.958	161.699	169.433	164.002	168.439	3.338	1.47233
576.5	247.23	170.567	259.773	169.594			159.26	161.859	159.252	166.974	160.66	165.692	3.32833	1.46467
577	243.184	167.063	254.515	166.637			157.348	158.89	157.608	164.006	158.617	162.875	3.244	1.515
577.5	238.362	164.039	248.983	164.191			154.668	155.571	153.637	160.414	155.719	159.639	3.18267	1.54533
578	233.787	160.973	244.46	160.567			151.203	153.123	150.66	158.402	152.847	156.913	3.10633	1.55933
578.5	229.884	157.258	240.524	158.571			149.144	150.767	148.642	155.369	150.085	154.124	3.17533	1.49833
579	225.801	155.87	236.498	155.304			145.916	148.539	145.969	152.757	147.464	151.536	3.01667	1.45167
579.5	222.135	153.085	232.056	152.358			144.146	145.741	143.618	149.263	145.282	149.241	2.944	1.46533
580	218.022	150.739	228.717	150.298			141.498	142.736	141.542	147.432	142.47	146.333	3.00933	1.44467
580.5	214.722	148.241	224.504	147.228			138.78	141.202	138.668	145.332	140.449	144.142	3.03567	1.43633
581	210.127	145.69	220.521	144.834			137.031	138.765	136.41	142.437	138.137	141.886	2.98167	1.411
581.5	206.69	143.237	216.321	142.624			134.756	136.119	134.143	139.64	135.732	139.427	2.91633	1.41433
582	203.876	140.49	213.754	140.189			132.079	134.109	131.362	137.215	133.367	137.342	2.95933	1.37
582.5	200.694	138.554	209.353	138.244			130.604	131.642	129.559	135.884	131.335	135.201	2.869	1.43733
583	197.195	136.665	205.638	136.3			127.78	129.518	127.686	133.447	129.661	133.009	2.871	1.34567
583.5	193.966	134.762	203.166	134.565			125.684	127.74	125.738	130.74	127.281	130.404	2.87533	1.43267
584	190.904	132.437	199.731	132.405			123.923	125.847	123.518	129.346	125.483	128.096	2.80567	1.39667
584.5	187.958	130.348	196.613	129.719			122.259	123.903	121.758	127.246	122.699	126.377	2.738	1.401
585	185.009	128.427	193.416	128.112			120.038	121.252	119.621	124.96	120.656	124.518	2.77033	1.37467
585.5	182.479	126.313	189.853	125.671			118.22	120.396	117.778	122.939	119.161	122.346	2.79133	1.32
586	179.154	124.42	186.708	124.031			116.716	117.989	116.42	122.131	117.391	120.492	2.71467	1.32
586.5	176.916	122.296	184.574	121.747			115.184	116.259	114.431	119.463	115.595	118.008	2.66233	1.33633
587	173.282	120.045	181.372	120.194			113.421	114.467	112.671	117.441	113.997	116.32	2.62667	1.34467
587.5	170.538	117.786	177.92	118.323			111.4	113.176	110.874	115.199	112.044	114.945	2.65033	1.27
588	167.962	116.461	175.19	116.122			109.465	111.106	109.303	113.479	110.777	112.923	2.57233	1.31467
588.5	164.712	114.312	172.39	114.386			107.77	109.628	107.86	112.123	109.046	111.259	2.551	1.30667
589	162.899	112.828	170.13	112.256			105.698	107.624	106.375	110.934	106.999	110.316	2.50667	1.30333
589.5	159.834	111.295	167.347	111.035			104.692	106.487	104.686	109.191	105.918	108.464	2.386	1.26767
590	156.677	109.545	164.032	109.686			102.644	104.364	103.144	106.902	103.79	106.507	2.442	1.25167
590.5	154.483	107.871	161.236	108.112			101.341	102.601	101.455	105.345	102.282	104.649	2.437	1.31067
591	152.126	106.325	159.042	106.003			99.876	101.328	99.6327	103.562	100.466	102.683	2.36733	1.28133
591.5	150.015	104.614	156.321	104.23			98.4403	99.786	98.2423	101.886	99.0317	101.294	2.35767	1.264
592	147.006	102.782	154.073	102.89			96.615	97.777	96.83	100.573	97.556	100.197	2.34633	1.24233
592.5	144.81	101.193	151.528	101.346			94.8283	96.7973	95.5287	99.256	96.273	98.3543	2.28333	1.17267
593	142.478	99.3887	148.809	99.58			93.4137	95.1367	93.6023	97.8283	94.499	96.7867	2.294	1.17267
593.5	140.854	97.56	146.331	97.7077			91.935	93.706	91.5403	95.462	92.902	95.241	2.285	1.16467
594	138.043	96.2317	144.091	96.072			90.6693	91.781	89.81	93.8967	90.9673	93.5633	2.29533	1.16333
594.5	135.751	94.9983	141.969	94.9027			89.263	90.0957	88.542	92.8643	89.2743	92.203	2.252	1.06667
595	132.957	93.4293	139.117	93.373			87.452	88.47	87.5367	90.922	88.386	90.654	2.27567	1.09533
595.5	131.023	92.0333	137.179	91.6463			86.2013	87.5523	85.9573	89.5497	87.021	88.608	2.18633	1.13967
596	129.011	90.578	134.733	89.9153			84.7853	85.7683	84.485	88.18	85.4893	87.322	2.164	1.13433
596.5	126.482	88.5017	132.857	88.0513			83.118	84.1607	83.411	86.7443	83.9173	85.907	2.12967	1.119
597	124.558	86.706	130.541	87.0407			81.8073	82.937	81.8267	85.186	82.6997	84.7937	2.09867	1.13167
597.5	122.489	85.692	127.757	85.9033			80.0707	81.4927	80.4777	83.9143	81.0587	83.268	2.004	1.13067
598	120.651	84.0427	126.006	83.674			78.8047	80.4833	79.2143	82.2653	79.8403	81.7183	2.05667	1.07533
598.5	118.552	82.3733	123.633	82.6277			77.5847	78.6423	77.6567	80.8353	78.6713	80.3147	2.013	1.02667

## Sheet: Alexa 546-SE
Dye:	Alexa 546 succinimidyl ester
Lipids:	100% Egg PC
wavelength (nm)	expt: 20 mg/ml lipids + 200 nM dye inside dialysis cassette, 200 nM dye outside dialysis cassette						control: 200 nM dye inside dialysis cassette, 200 nM dye outside dialysis cassette						blank: 20 mg/ml lipid inside dialysis cassette (no dye), PBS outside dialysis cassette
	fluorescence emission intensity (A.U.)						fluorescence emission intensity (A.U.)						fluorescence emission intensity (A.U.)
	inside #1	outside #1	inside #2	outside #2	inside #3	outside #3	inside #1	outside #1	inside #2	outside #2	inside #3	outside #3	inside	outside
565	386.118	356.518	383.425	358.798	382.076	348.462	334.74	355.921	352.231	358.679	348.303	349.746	3.135	1.99467
565.5	392.65	366.068	390.922	368.567	393.968	356.132	341.787	355.601	356.893	367.82	356.316	360.398	2.81467	1.688
566	399.333	372.293	396.909	373.829	399.258	361.875	347.956	362.444	362.953	373.189	362.24	365.479	2.757	1.55367
566.5	403.931	377.016	401.137	377.747	404.422	366.977	352.816	367.278	367.619	379.278	366.618	371.734	2.63933	1.42133
567	408.568	381.456	406.511	381.172	409.563	370.88	356.963	371.577	372.888	384.606	369.841	375.391	2.533	1.421
567.5	412.576	383.974	409.874	386.017	413.663	373.915	359.359	375.125	375.468	385.115	374.737	378.037	2.50333	1.42433
568	414.914	388.084	414.24	388.66	416.574	376.843	362.71	376.693	378.214	388.204	377.882	380.212	2.47833	1.395
568.5	417.262	388.515	415.223	391.899	418.094	378.993	364.445	380.71	379.883	391.351	379.494	381.962	2.36233	1.32367
569	419.277	389.929	416.536	392.492	419.362	381.215	364.968	382.322	382.843	392.386	378.958	384.579	2.35067	1.40067
569.5	420.098	391.114	417.62	392.939	421.141	381.786	365.372	381.873	381.913	392.959	379.988	384.799	2.387	1.27767
570	420.974	390.297	419.053	392.978	420.933	381.122	364.954	382.606	382.245	393.431	380.809	384.363	2.43833	1.218
570.5	419.194	390.806	418.401	392.536	419.947	379.032	364.558	382.386	380.276	392.42	381.021	384.45	2.29667	1.22167
571	419.118	389.303	415.75	391.802	420.039	379.334	364.499	380.663	379.603	390.894	378.49	383.067	2.132	1.13333
571.5	416.12	386.888	414.089	388.971	416.843	376.866	362.798	379.528	377.93	388.875	376.772	380.929	2.207	1.17733
572	414.417	383.523	411.647	387.428	414.603	374.138	361.135	375.529	374.034	386.846	374.574	378.965	2.146	1.18133
572.5	409.587	381.737	408.786	382.637	412.223	371.452	358.75	372.69	372.026	382.807	371.767	375.21	2.04567	1.104
573	406.042	376.117	404.332	378.878	408.58	368.113	354.094	369.742	369.983	380.083	368.303	372.251	2.01033	1.12333
573.5	401.487	372.737	400.045	375.207	404.38	365.027	349.636	365.957	365.469	375.455	363.123	367.753	1.98067	1.15367
574	397.838	370.382	394.972	370.316	398.895	359.398	346.843	361.418	360.201	369.933	360.197	363.409	2.14533	1.066
574.5	392.453	364.913	389.555	366.844	394.005	355.923	341.244	357.074	355.661	365.708	353.747	359.808	1.99667	1.06433
575	386.688	358.88	384.272	360.699	387.677	349.954	336.549	351.027	350.346	360.923	349.605	353.377	1.84567	1.01467
575.5	380.438	353.271	378.351	354.418	383.232	344.986	330.952	345.47	345.043	355.368	344.469	347.752	1.85967	1.09133
576	374.892	348.816	372.279	349.539	376.263	340.015	326.752	340.556	339.284	348.964	337.446	342.137	1.93867	1.059
576.5	368.334	341.605	365.78	343.789	368.247	335.031	321.577	334.046	333.752	343.085	333.35	335.735	1.899	1.07933
577	360.511	335.255	360.009	337.208	361.741	327.308	314.919	328.256	328.843	338.171	326.886	330.303	1.77	1.041
577.5	353.367	328.261	352.733	330.842	356.687	321.337	309.289	322.468	322.045	331.867	321.129	323.368	1.718	0.938
578	347.494	322.375	345.838	324.259	350.553	315.085	302.046	315.451	315.363	323.702	313.938	317.563	1.70133	0.963
578.5	341.119	316.26	338.438	317.318	342.985	307.283	296.237	309.367	307.902	317.307	307.731	311.493	1.63133	0.974666
579	333.545	309.449	330.272	308.168	334.887	300.54	290.579	301.321	301.659	311.938	301.29	304.024	1.67967	0.869333
579.5	325.449	303.221	323.56	302.404	326.69	295.803	283.445	294.265	294.386	304.411	293.81	297.744	1.594	0.883333
580	317.352	295.551	316.319	296.06	319.577	288.071	277.087	289.407	288.26	296.746	287.609	289.496	1.614	0.931
580.5	311.15	288.293	309.064	288.939	311.722	281.948	270.124	282.879	281.605	289.328	279.551	282.836	1.60867	0.836333
581	303.22	281.345	300.385	281.536	303.674	275.058	262.709	275.543	274.515	282.155	273.521	276.534	1.66167	0.888999
581.5	296.553	273.999	294.824	275.57	297.312	268.052	256.952	268.684	268.39	275.995	267.904	269.314	1.51	0.872999
582	289.525	268.048	287.112	267.574	290.328	261.781	250.826	262.497	262.035	269.136	260.467	264.283	1.42667	0.863
582.5	280.886	260.956	280.333	261.573	283.362	255.229	245.565	256.055	255.186	262.152	253.988	256.861	1.51933	0.882333
583	274.586	254.782	273.387	255.613	276.324	248.883	239.155	248.703	249.054	256.134	247.472	250.842	1.56467	0.782
583.5	268.83	249.621	266.344	249.931	270.305	243.982	233.347	242.697	242.425	250.27	242.515	245.382	1.49367	0.809333
584	262.293	241.972	260.317	244.124	264.046	237.771	227.922	237.558	237.963	244.54	237.004	239.026	1.52	0.779666
584.5	254.92	236.531	253.207	237.571	256.368	231.292	222.223	231.389	230.6	238.612	229.665	232	1.46867	0.754333
585	248.779	230.83	247.33	230.712	249.841	225.225	215.805	225.117	225.862	231.88	224.594	226.6	1.39467	0.767666
585.5	241.86	224.313	241.078	225.942	243.59	219.949	209.69	220.622	219.32	225.302	218.158	220.012	1.407	0.807333
586	235.876	219.01	235.205	220.022	237.661	212.89	205.751	214.154	213.259	219.921	213.325	216.27	1.45167	0.744333
586.5	230.008	212.646	227.979	213.752	231.846	207.771	200.307	208.568	208.071	214.216	207.02	210.102	1.38533	0.71
587	223.659	207.124	222.645	207.761	225.888	203.15	195.332	202.615	202.293	209.179	202.063	203.531	1.31633	0.722666
587.5	218.241	201.373	215.84	201.262	219.669	197.94	190.393	197.612	198.558	203.295	196.468	199.467	1.279	0.798666
588	213.059	197.68	210.138	196.498	214.625	193.248	184.995	192.557	193.217	197.935	191.952	193.673	1.32467	0.695333
588.5	207.177	192.487	204.966	192.135	207.593	188.794	179.368	187.49	187.614	192.992	187.257	189.098	1.31667	0.644
589	201.119	186.95	199.639	186.149	202.33	182.824	174.96	182.858	181.609	188.188	182.584	184.052	1.301	0.699
589.5	195.885	182.3	193.864	181.992	196.787	177.416	171.473	177.393	177.918	183.261	178.456	179.313	1.40567	0.69
590	191.156	176.656	189.459	177.674	191.834	174.046	166.251	172.788	173.013	178.46	172.008	173.951	1.20133	0.652
590.5	186.408	172.02	184.969	173.19	187.476	169.103	161.851	168.4	168.133	172.76	167.639	168.6	1.22667	0.633999
591	181.59	167.681	179.617	168.015	182.452	164.188	158.138	164.105	163.923	168.609	162.812	164.613	1.18233	0.652333
591.5	176.227	163.364	175.653	164.257	178.008	159.664	153.309	160.067	159.853	163.847	159.273	160.531	1.24033	0.646666
592	171.497	159.792	170.306	159.666	173.365	155.783	149.484	156.154	155.346	160.634	154.808	156.736	1.23933	0.605666
592.5	167.273	154.573	165.527	155.462	168.316	152.084	145.624	151.521	151.524	155.891	150.51	152.376	1.13133	0.594666
593	162.816	150.797	161.682	151.275	163.809	147.627	142.213	147.371	147.749	151.96	146.652	147.888	1.22833	0.498999
593.5	157.766	146.562	157.569	146.778	159.155	143.575	137.384	144.447	143.743	147.545	142.635	144.07	1.10733	0.576
594	154.252	142.635	152.629	143.809	154.202	139.707	133.774	140.099	139.258	143.686	139.276	140.675	1.153	0.589333
594.5	150.399	139.913	150.166	139.457	150.904	135.84	130.602	136.385	135.874	140.121	135.265	136.551	1.155	0.592666
595	146.434	136.424	145.813	136.32	146.728	132.218	126.67	132.309	132.245	136.826	132.342	133.165	1.095	0.519
595.5	143.663	132.785	141.292	132.31	142.991	129.35	123.291	128.343	128.379	132.993	128.59	129.129	1.13967	0.597333
596	140.005	128.624	138.768	129.021	139.346	125.458	120.55	125.971	125.645	128.082	125.836	126.389	1.11067	0.603666
596.5	135.822	125.174	134.455	125.33	135.712	122.357	117.304	121.848	122.83	125.929	122.01	123.238	1.01267	0.563666
597	132.599	121.667	132.029	122.543	132.06	118.87	114.592	119.48	119.262	122.757	118.805	120.286	1.06333	0.497
597.5	129.124	119.518	128.294	119.708	129.668	116.412	112.077	116.084	116.493	119.982	116.14	117.912	1.118	0.502
598	126.428	116.644	124.892	117.361	125.701	113.551	108.416	114.214	114.052	116.737	113.873	114.667	1.191	0.458666
598.5	123.073	113.324	121.523	114.1	123.434	110.196	105.966	110.726	111.243	113.773	110.506	111.677	1.014	0.486
599	120.617	111.084	119.171	111.222	120.594	108.317	103.888	108.296	107.746	111.636	107.809	109.477	0.907	0.556666
599.5	117.502	109.072	117.056	108.557	117.528	106.565	102.447	106.531	105.878	109.009	105.674	106.56	1.00367	0.444666
600	114.86	106.293	113.733	107.14	114.562	103.888	100.493	104.25	103.842	106.526	103.923	105.175	1.02	0.486999
600.5	112.233	104.386	111.349	103.769	111.804	101.781	98.349	101.676	101.803	104.507	100.938	102.872	1.02433	0.472
601	110.177	101.286	109.321	102.267	109.575	99.2523	95.713	99.18	99.7677	102.555	98.9353	100.035	0.942999	0.486
601.5	107.819	99.8013	106.809	99.8753	108.21	96.6643	93.1587	97.036	97.097	99.867	97.2147	97.908	0.896333	0.445666
602	105.051	96.896	104.519	97.91	105.349	95.0243	90.965	95.4513	94.988	97.552	94.7137	95.9033	1.02933	0.484333
602.5	103.524	95.5087	102.932	96.2517	103.229	93.3227	89.486	92.93	93.74	95.874	92.764	94.655	0.923333	0.43
603	101.177	93.6933	101.412	94.9407	101.442	91.1873	86.8603	91.2133	91.427	93.6977	91.476	92.7103	0.899	0.438333
603.5	99.7653	92.6007	98.8127	92.7373	99.9623	90.0643	85.9653	90.0303	89.733	91.9597	90.5297	90.7567	0.847333	0.402333
604	97.416	90.848	96.6273	90.9523	97.647	87.6617	84.0153	88.473	88.578	90.569	88.064	89.226	0.864	0.463333
604.5	95.993	89.1923	95.139	88.889	95.4777	86.4463	83.0637	86.3143	86.7667	89.6673	85.9637	88.0097	0.957666	0.399333
605	94.7947	87.692	94.1983	87.8877	94.3783	85.0817	81.9163	85.092	85.3587	88.3237	85.1147	86.6133	0.905333	0.329666
605.5	93.3237	85.987	92.7577	86.7117	93.0263	83.672	80.8963	83.9497	84.0597	86.5063	83.6417	84.8997	0.936999	0.422
606	91.274	85.5117	90.9043	85.314	91.627	82.9543	79.3133	83.0307	83.4103	85.4813	82.6337	83.5243	0.951333	0.341666
606.5	90.275	84.3893	89.601	84.7237	90.2257	81.6923	78.0147	81.5733	81.6383	84.064	81.7893	82.789	0.977333	0.394666
607	88.813	82.8243	88.019	83.2437	89.489	79.9413	77.3393	80.3327	80.8633	83.1513	80.5603	81.71	0.918666	0.379
607.5	88.1277	81.5113	88.2263	81.733	88.589	79.3413	76.056	80.031	79.1203	82.069	79.467	80.364	0.907333	0.361999
608	87.1403	80.287	87.1743	80.676	86.4677	78.3273	75.3357	78.717	78.448	80.6977	78.749	78.8497	0.798	0.364666
608.5	86.145	79.5117	85.1307	80.2383	85.0923	76.981	74.03	77.2503	77.6433	79.2563	77.184	78.4133	0.863333	0.392666

## Sheet: Alexa 546-SE EPC-DOPS
Dye:	Alexa 546 succinimidyl ester
Lipids:	90% Egg PC / 10% DOPS
wavelength (nm)	expt: 20 mg/ml lipids + 200 nM dye inside dialysis cassette, 200 nM dye outside dialysis cassette						control: 200 nM dye inside dialysis cassette, 200 nM dye outside dialysis cassette						blank: 20 mg/ml lipid inside dialysis cassette (no dye), PBS outside dialysis cassette
	fluorescence emission intensity (A.U.)						fluorescence emission intensity (A.U.)						fluorescence emission intensity (A.U.)
	inside #1	outside #1	inside #2	outside #2	inside #3	outside #3	inside #1	outside #1	inside #2	outside #2	inside #3	outside #3	inside	outside
565	351.821	344.099	326.289	332.724	330.874	342.068	336.766	303.202	342.678	354.439	340.137	357.462	3.17367	2.428
565.5	361.409	354.064	334.225	340.841	335.87	348.243	340.369	315.447	352.98	362.782	349.157	359.252	2.672	1.90033
566	367.672	359.573	339.355	343.783	341.071	352.81	346.429	320.67	358.07	368.808	354.755	367.055	2.58867	1.73
566.5	373.663	363.901	344.119	348.53	345.324	357.082	350.327	322.984	364.006	372.393	359.608	373.624	2.47833	1.512
567	377.961	367.809	347.912	353.008	349.377	362.197	354.06	327.173	368.146	376.481	363.159	376.855	2.341	1.44233
567.5	381.483	371.02	352.578	356.128	352.631	366.362	357.566	329.655	372.174	380.397	365.43	379.362	2.27567	1.386
568	383.197	373.919	354.79	357.632	354.674	367.6	360.707	332.598	372.831	382.559	369.696	381.211	2.28433	1.40167
568.5	386.003	376.811	355.739	359.707	357.904	369.784	362.733	334.092	375.034	386.283	372.188	382.618	2.23067	1.39133
569	387.265	378.072	357.205	362.114	357.704	371.57	364.094	335.415	376.213	387.01	374.023	385.425	2.21967	1.32533
569.5	386.088	378.062	358.124	362.869	358.987	372.849	364.374	335.359	377.582	386.593	373.845	385.572	2.21667	1.33067
570	388.552	378.874	357.174	361.647	359.356	371.21	365.246	336.569	375.416	387.547	373.076	385.391	2.161	1.264
570.5	387.254	378.488	356.489	360.527	358.568	370.137	364.194	334.585	376.129	386.933	372.823	385.178	2.19767	1.282
571	386.242	376.44	355.683	360.123	357.043	371.031	362.081	333.749	376.304	384.902	371.372	383.903	2.07767	1.18667
571.5	384.366	374.73	354.392	358.287	356.513	369.441	361.128	333.151	373.945	382.712	368.846	380.753	2.12567	1.18633
572	381.611	372.892	352.559	354.631	353.321	366.487	359.16	329.822	370.919	381.404	366.586	379.609	1.99533	1.166
572.5	377.78	368.162	349.584	353.391	349.362	362.813	354.39	328.131	366.14	378.553	363.121	376.159	2.05333	1.16067
573	374.317	363.873	345.407	349.67	348.746	359.29	351.209	324.417	363.87	374.559	359.973	372.906	1.989	1.104
573.5	369.148	361.461	342.371	346.498	343.586	356.961	347.976	320.763	360.762	370.293	355.463	368.612	1.925	1.078
574	364.87	358.355	338.118	341.754	340.584	352.038	343.559	316.435	356.412	366.222	352.64	363.765	1.842	1.06867
574.5	361.622	353.727	334.52	336.121	335.918	346.814	338.587	313.023	351.334	361.909	346.937	358.956	1.793	1.015
575	356.212	347.503	329.381	332.136	330.288	341.502	335.028	308.357	346.321	355.835	342.409	354.427	1.81767	1.01533
575.5	351.896	341.333	323.075	327.61	324.969	337.528	329.769	303.904	339.769	349.569	336.522	349.499	1.743	0.993
576	346.056	335.461	317.9	320.175	319.453	331.544	322.298	298.091	334.719	343.928	332.3	342.328	1.682	1.004
576.5	338.551	329.208	312.417	315.622	312.63	324.939	317.096	292.011	328.864	338.206	325.168	337.054	1.585	0.951
577	333.628	324.278	308.734	310.387	307.799	319.964	312.241	287.361	323.21	333.123	320.328	330.95	1.663	0.912333
577.5	327.827	318.213	302.532	303.544	303.447	313.576	306.808	282.228	318.451	326.753	313.715	323.518	1.63933	0.835333
578	319.457	312.048	294.854	298.924	295.471	306.299	299.541	276.137	308.662	321.237	307.829	316.543	1.64033	0.918
578.5	314.363	306.087	289.755	291.388	289.909	300.456	293.75	270.801	303.399	311.993	300.361	311.13	1.60333	0.852666
579	307.832	299.459	282.999	285.161	282.936	293.8	286.529	263.85	297.125	305.095	294.973	304.356	1.57767	0.809333
579.5	298.87	291.551	276.557	278.133	276.506	287.382	279.615	258.616	290.678	298.696	287.034	297.659	1.52267	0.801666
580	292.535	284.74	271.181	271.996	271.634	280.629	273.787	252.935	283.308	290.584	281.062	290.161	1.48433	0.800333
580.5	285.523	275.846	263.637	264.91	264.651	273.299	267.824	247.127	276.697	283.537	273.29	282.682	1.52833	0.786333
581	279.246	270.468	255.837	259.108	259.834	266.651	260.057	239.862	268.959	277.634	265.921	275.737	1.45833	0.683666
581.5	271.917	265.22	251.284	251.898	251.69	259.888	254.26	235.11	262.676	270.328	260.444	269.753	1.42633	0.812666
582	265.91	258.195	244.342	246.014	244.97	254.228	247.435	229.216	256.618	263.862	254.297	262.692	1.43933	0.639333
582.5	258.408	251.018	238.187	240.382	238.876	246.986	240.966	224.436	250.061	258.238	248.364	255.732	1.49833	0.615333
583	252.504	244.385	233.389	234.323	232.581	241.573	236.74	218.545	244.52	251.454	243.492	250.234	1.38733	0.662666
583.5	246.667	240.443	226.782	229	226.782	235.515	230.048	212.669	239.295	244.814	235.751	243.635	1.473	0.668666
584	240.408	234.073	221.455	222.165	221.975	230.102	223.796	208.785	233.4	239.562	230.312	238.326	1.472	0.618666
584.5	234.416	227.667	216.333	217.129	216.844	223.747	218.759	203.745	226.729	232.655	224.003	232.804	1.49	0.670999
585	227.96	221.274	211.393	212.524	212.828	218.582	214.297	198.936	220.502	226.914	218.207	226.669	1.37367	0.567333
585.5	221.468	217.076	205.705	207.386	207.773	212.343	208.579	193.006	214.633	221.346	213.505	220.823	1.34467	0.598333
586	217.133	211.779	200.942	202.428	202.385	207.898	203.332	188.057	210.334	214.397	208.492	214.913	1.31433	0.685333
586.5	211.447	206.443	194.958	195.843	196.347	202.824	198.447	182.616	205.121	210.153	203.32	209.191	1.27367	0.634666
587	206.703	200.471	190.424	191.49	190.864	197.502	192.627	177.601	199.782	205.848	198.64	204.718	1.22933	0.619333
587.5	201.518	194.599	185.125	187.06	186.528	192.086	186.572	173.314	193.868	200.15	192.83	199.218	1.3	0.549333
588	195.082	189.769	180.39	183.017	181.459	186.011	183.106	168.404	188.985	194.539	187.725	194.088	1.329	0.559
588.5	189.738	185.498	175.436	176.917	175.789	181.749	177.894	163.62	184.628	189.625	181.554	187.906	1.274	0.525333
589	185.248	181.184	171.549	171.884	171.64	176.618	173.076	158.998	179.769	183.324	176.88	183.144	1.303	0.546333
589.5	180.606	175.324	166.238	167.189	168.053	172.175	169.058	155.372	174.114	178.918	171.571	178.867	1.232	0.571666
590	175.452	170.287	161.827	163.157	163.248	167.213	163.242	151.46	169.33	174.458	167.78	173.686	1.214	0.508
590.5	170.413	165.332	157.278	157.595	158.143	163.51	158.692	146.958	165.569	170.315	163.004	168.483	1.054	0.404666
591	166.479	161.424	153.483	154.563	153.903	158.492	155.246	143.005	161.53	164.746	158.723	163.314	1.11367	0.462666
591.5	162.077	157.627	150.087	149.597	150.222	154.716	151.065	138.911	156.993	160.707	154.623	159.59	1.178	0.441
592	157.212	153.589	145.59	145.782	145.921	151.222	146.849	135.531	152.565	156.506	150.143	156.075	1.15533	0.383333
592.5	153.352	148.414	141.851	142.118	141.689	146.779	142.921	131.755	148.153	151.893	147.938	152.158	1.13633	0.481
593	149.2	144.645	137.491	137.602	137.753	141.791	139.238	128.352	143.766	148.282	143.101	147.348	1.20567	0.415
593.5	144.675	141.302	133.724	133.615	134.371	139.203	135.508	124.895	140.295	143.379	139.78	142.989	1.13433	0.469333
594	140.633	137.946	130.123	131.169	129.835	134.41	132.008	121.654	135.99	140.698	135.179	140.136	1.14167	0.507666
594.5	137.016	132.926	126.892	126.609	127.107	131.605	128.271	118.339	132.194	136.727	132.131	136.22	1.10567	0.441999
595	133.109	130.414	123.197	124.238	124.866	127.923	125.288	115.547	129.127	133.102	128.326	132.166	0.991333	0.401
595.5	130.143	126.752	120.137	120.754	120.964	124.319	121.928	112.552	126.241	129.294	125.686	129.032	1.11467	0.362666
596	126.223	123.096	116.996	117.398	117.547	120.872	118.632	109.326	123.793	126.766	121.778	125.416	1.085	0.467666
596.5	123.957	119.689	114.232	114.668	114.829	118.551	116.046	106.3	119.892	123.597	118.609	122.548	1.07033	0.378666
597	120.799	116.722	111.258	111.093	112.597	115.114	112.255	103.819	116.365	120.251	116.185	119.731	1.086	0.309
597.5	118.24	114.572	109.197	108.445	109.899	112.645	110.265	100.832	113.451	117.126	112.596	115.882	0.973	0.313666
598	115.128	111.067	105.74	106.298	106.439	109.914	107.641	98.9927	111.159	114.495	109.7	112.705	1.028	0.325666
598.5	112.407	109.066	103.806	105.246	103.953	107.824	105.551	96.343	109.512	112.045	107.099	111.095	0.998333	0.297666
599	110.284	106.072	101.32	101.457	101.725	104.699	102.658	94.26	105.9	109.079	104.154	108.347	0.960666	0.293666
599.5	107.242	103.841	98.6253	99.3403	99.299	101.811	100.911	92.4553	103.92	106.363	101.995	106.424	0.980333	0.329333
600	104.628	101.312	97.1507	97.4143	96.8987	99.9797	98.0427	90.387	101.348	104.094	100.243	102.911	0.868666	0.377666
600.5	102.078	99.155	94.5933	95.459	95.3287	98.3813	95.675	88.108	98.8463	101.894	98.12	101.05	0.837	0.349
601	99.9087	97.457	92.9467	92.767	93.311	96.1293	93.8343	86.784	97.661	99.9083	96.2377	98.866	0.939999	0.302666
601.5	98.1747	95.7633	91.0077	90.6487	91.2047	93.8537	91.9317	84.7493	94.894	97.956	93.586	96.9837	0.841666	0.308333
602	95.8787	92.6573	88.5247	88.708	88.4567	91.433	89.9193	83.2223	92.3327	95.1753	91.34	95.1887	0.841333	0.303333
602.5	94.399	91.0387	87.8723	87.407	87.4293	89.914	88.3133	81.289	90.458	93.502	90.0273	92.6857	0.902666	0.302333
603	92.1697	90.103	85.957	85.8403	85.406	88.4343	86.134	79.9533	89.7553	91.266	88.5743	91.3913	0.865	0.291
603.5	90.5537	88.2247	84.2393	84.1317	83.932	86.3417	85.1467	78.0773	88.2797	90.347	86.9957	89.9357	0.814	0.325
604	89.2637	86.5877	82.424	82.7273	82.5827	85.44	83.589	76.199	86.6117	88.2583	85.6003	88.18	0.902333	0.273666
604.5	87.7147	84.8867	81.3637	81.0293	81.109	84.0143	82.3247	75.454	85.5633	86.8757	84.329	87.104	0.845666	0.284
605	86.6177	83.9047	78.8327	80.1817	79.7863	82.1603	80.3707	73.9943	83.1217	85.9193	82.6257	85.7583	0.801333	0.31
605.5	85.0117	82.7613	77.585	78.6383	78.4577	81.264	79.2077	72.953	82.1873	84.2763	81.609	84.0623	0.855	0.320333
606	83.5943	82.096	77.274	77.6687	77.311	79.3643	78.187	71.978	81.1817	83.2683	79.6937	82.642	0.862333	0.221666
606.5	82.6927	80.479	76.2703	76.7593	76.4393	79.484	77.438	70.6963	79.9637	82.5953	78.8873	81.853	0.833	0.254666
607	81.6577	78.928	74.4163	74.8867	75.2237	78.923	75.9813	70.228	78.1647	81.307	77.9577	80.987	0.728333	0.349333
607.5	80.192	78.3373	74.7317	74.1637	74.8407	76.8213	75.229	69.6483	77.3697	80.2677	76.8943	79.588	0.774	0.303666
608	79.735	77.295	73.6607	73.0413	73.4803	75.8493	74.1857	68.668	76.188	78.559	75.764	78.5163	0.744333	0.282
608.5	78.2573	76.194	72.845	72.4083	72.011	75.1993	73.05	67.7263	75.251	77.6003	75.051	77.6213	0.737333	0.291666

## Sheet: Alexa 555-M
Dye:	Alexa 555 maleimide
Lipids:	100% Egg PC
wavelength (nm)	expt: 20 mg/ml lipids + 200 nM dye inside dialysis cassette, 200 nM dye outside dialysis cassette						control: 200 nM dye inside dialysis cassette, 200 nM dye outside dialysis cassette						blank: 20 mg/ml lipid inside dialysis cassette (no dye), PBS outside dialysis cassette
	fluorescence emission intensity (A.U.)						fluorescence emission intensity (A.U.)						fluorescence emission intensity (A.U.)
	inside #1	outside #1	inside #2	outside #2	inside #3	outside #3	inside #1	outside #1	inside #2	outside #2	inside #3	outside #3	inside	outside
565	91.2267	91.3607	90.4573	93.0657	92.8487	91.7137	96.0773	91.9767	91.3997	92.9897	91.0667	91.629	8.53433	4.11367
565.5	87.8917	88.0313	88.5193	89.0403	90.864	89.615	91.293	89.9203	89.7203	89.7473	89.1503	89.286	5.20267	3.062
566	86.324	86.29	86.5393	87.593	89.5373	88.2437	90.1963	88.377	88.902	88.6633	88.1963	88.2227	3.90633	2.42267
566.5	85.752	85.7143	85.8677	86.703	88.4383	87.4913	90.065	87.1237	87.1203	87.9733	87.0797	87.617	3.34833	2.12267
567	84.5623	84.9257	84.71	86.0173	87.2643	85.8957	88.711	87.0177	86.472	87.2527	86.7497	86.625	3.00333	1.75633
567.5	83.5727	84.648	84.144	85.435	86.2077	84.982	88.1837	85.5807	85.317	85.908	85.9053	85.1837	2.64233	1.548
568	83.2643	83.0063	82.4377	84.3463	85.5617	84.1407	87.3463	84.8717	84.3143	85.6187	84.285	84.5753	2.632	1.50333
568.5	81.7017	82.051	82.033	83.55	85.4483	83.1807	85.3677	83.538	83.8243	83.559	83.6433	84.1427	2.624	1.475
569	80.633	81.302	80.7233	82.4857	83.6987	81.6973	84.4177	82.8847	82.5917	82.6687	82.788	82.653	2.45933	1.432
569.5	79.6313	79.413	79.6347	81.4527	82.7467	81.428	83.915	81.1423	81.5507	81.7177	81.216	81.5517	2.33433	1.32367
570	79.034	78.7793	78.0877	80.0623	81.0707	79.5523	82.298	80.2733	80.1437	80.7983	80.2117	80.2283	2.38467	1.29233
570.5	77.197	77.16	77.188	78.1973	79.9293	77.792	81.038	78.2973	78.535	79.4533	78.875	78.4147	2.26833	1.27267
571	75.785	75.697	75.1927	76.878	77.7597	76.4527	78.9287	77.4353	77.0753	77.908	77.3077	77.4673	2.176	1.34167
571.5	73.6873	74.237	74.236	74.962	76.766	75.734	77.0867	75.5587	75.5073	76.5527	75.3767	76.0437	2.259	1.29233
572	72.3347	72.8357	72.4663	73.492	74.962	73.3763	75.5647	73.8307	73.3713	74.7067	73.814	73.654	2.25367	1.16067
572.5	70.7433	71.0187	71.061	71.6447	73.5093	71.4337	73.794	72.3393	71.8653	72.7697	71.963	72.3323	2.237	1.168
573	69.3503	69.5663	69.518	70.2397	71.534	70.515	72.836	70.745	70.9137	70.7243	71.1867	70.697	2.19267	1.22333
573.5	67.4723	68.1283	68.5003	68.736	70.5563	68.5863	71.0603	69.2563	69.2367	69.1537	68.9217	69.433	2.072	1.138
574	66.295	65.686	66.213	66.554	68.6337	67.2917	68.9527	67.9737	67.166	67.8557	67.664	67.4367	2.10633	1.09367
574.5	64.4567	64.6637	64.8723	65.427	67.2627	65.645	67.9643	66.2223	65.7713	65.9983	66.0917	66.2673	1.99967	1.12833
575	63.053	62.891	62.6747	63.7703	64.8643	63.9783	66.329	64.4897	64.1473	65.444	64.168	64.2067	1.94067	1.086
575.5	61.7023	61.476	61.3697	62.3503	64.1283	62.285	64.1947	63.0537	62.3317	63.66	62.2397	62.4303	1.89367	1.07533
576	60.2877	60.3767	60.173	60.8803	62.2903	60.8197	62.9157	61.318	60.9307	61.647	60.813	61.1773	1.783	1.152
576.5	58.7273	58.753	58.4687	59.1293	61.123	59.1423	61.19	59.838	59.5153	60.2863	59.8113	60.3323	1.875	1.008
577	57.2503	57.1057	57.4493	57.8737	59.288	57.6517	59.65	58.2083	58.119	59.147	58.5763	58.2603	1.89067	1.005
577.5	56.107	56.3333	54.9853	56.321	58.1367	57.07	58.08	56.549	57.0793	56.7017	56.831	57.1957	1.78	1.04433
578	54.907	54.358	53.9683	55.0977	56.1203	55.198	57.133	55.4267	55.176	55.7187	55.5263	55.8107	1.74633	0.927999
578.5	52.71	53.0377	53.4377	54.2247	55.1603	53.5813	55.5197	53.9337	54.0183	54.2547	54.2787	53.814	1.742	1.01333
579	51.6937	51.5777	52.027	52.4233	53.4573	52.458	53.5227	52.3327	52.4737	53.0683	52.6267	52.7243	1.64633	0.948333
579.5	50.3193	50.6613	50.7883	50.9143	51.987	50.747	52.3867	51.266	51.0057	51.7807	50.8653	51.3197	1.65233	0.902666
580	49.0463	49.5213	49.1077	50.0543	50.69	49.4743	50.8993	50.2793	49.812	50.9297	50.1437	50.4203	1.69033	0.946
580.5	47.968	47.6437	47.462	48.675	49.8907	48.396	49.6517	49.1887	48.9403	49.1923	48.5073	48.6527	1.66133	0.893666
581	46.583	46.1267	46.8463	47.021	48.54	47.0863	48.7713	47.868	47.5443	47.1667	47.3183	47.1813	1.56967	0.838666
581.5	45.274	45.8877	45.8267	45.9727	46.727	45.939	47.6533	46.526	46.1763	45.8937	46.2193	46.3297	1.56833	0.768333
582	44.3667	44.667	44.6353	44.9353	45.8977	44.9157	46.2513	44.5923	44.62	45.5747	45.0103	45.385	1.51367	0.856999
582.5	43.433	43.0193	42.987	43.6893	45.343	43.8713	44.8703	44.5283	43.968	44.8453	43.6873	44.545	1.44567	0.899333
583	42.3707	42.6187	42.329	42.474	44.2733	42.363	44.3643	42.8273	43.2337	43.394	42.907	43.194	1.46833	0.732333
583.5	41.5537	41.051	41.261	41.691	43.3737	41.3153	43.3133	41.902	42.372	42.3903	42.6523	42.2527	1.494	0.802999
584	40.4893	40.655	40.4843	40.552	42.0287	40.7547	42.386	41.3113	41.2467	41.2977	40.98	41.156	1.447	0.814333
584.5	39.5017	39.6023	40.048	40.2603	41.206	39.8757	41.2863	40.7307	40.5177	40.145	40.045	40.1787	1.41933	0.807666
585	38.7767	38.6883	39.2317	39.0493	40.164	38.869	40.492	39.6767	39.429	39.153	39.5527	39.431	1.43233	0.781333
585.5	38.6097	37.961	37.9623	38.2553	39.3347	38.279	39.619	38.5923	38.54	38.899	38.6307	38.7223	1.39067	0.753666
586	37.8253	36.9013	37.3067	37.6247	38.6793	37.5627	38.5763	37.72	37.924	37.996	38.062	37.7393	1.28033	0.764666
586.5	36.3797	36.4143	36.4427	36.8243	37.898	36.8487	37.3473	36.9297	36.8067	36.9663	36.9503	37.0063	1.40533	0.670333
587	35.2867	35.5383	35.3367	36.057	36.9557	35.803	36.907	36.2577	36.1317	36.1553	36.558	36.56	1.30567	0.748333
587.5	34.8193	34.8313	34.8477	35.083	35.9637	35.371	36.1017	35.4433	35.718	35.707	35.546	35.893	1.24667	0.802
588	33.889	34.3127	34.6283	34.6437	35.1373	34.7753	35.1937	34.903	35.0987	34.966	34.747	34.689	1.301	0.731333
588.5	33.775	33.6913	33.591	34.2227	34.1763	33.7667	35.3307	33.823	33.9383	34.1757	33.9483	34.1543	1.33867	0.711333
589	33.0543	33.017	33.221	33.2443	34.1323	32.953	34.8723	33.2573	33.415	33.551	33.4627	33.6823	1.30533	0.703666
589.5	32.3273	32.18	32.4227	32.3513	33.6397	32.668	33.7077	32.759	33.0307	33.453	33.0307	33.2463	1.199	0.662333
590	31.889	32.1513	31.858	32.1637	33.0227	32.0663	32.9517	32.9093	32.1847	32.677	32.4597	32.238	1.18867	0.701333
590.5	31.2587	31.165	31.2943	31.5523	32.3683	31.8657	32.5073	32.0777	31.4517	32.3043	31.7227	31.5753	1.256	0.672333
591	30.8303	30.6063	30.9213	31.5747	31.772	31.267	32.052	31.3207	31.154	31.7183	31.268	31.3667	1.243	0.601333
591.5	30.4537	30.655	30.2977	30.744	31.5753	31.2017	31.5417	30.892	31.0177	31.348	30.694	30.9147	1.16067	0.673333
592	30.1433	30.083	30.0787	30.0927	30.949	30.237	31.015	30.6547	30.7143	30.695	30.2503	30.467	1.141	0.587333
592.5	29.65	29.4797	29.5517	29.696	30.493	30.1863	30.709	30.2433	29.937	30.59	30.3713	29.99	1.23733	0.574333
593	29.341	29.2547	29.5297	29.9537	30.753	29.9837	30.4633	29.8157	29.3323	30.1083	29.7947	29.5873	1.23433	0.519
593.5	29.3987	29.049	29.1127	29.2143	29.9643	29.5153	30.1827	29.3173	29.12	29.604	29.2013	29.544	1.15667	0.586333
594	28.6797	29.1773	28.4587	28.9053	29.6313	28.8687	29.734	29.5473	28.869	29.238	29.0317	29.0627	1.17667	0.622333
594.5	28.8567	28.4363	28.7263	28.8693	29.1577	28.6797	29.314	29.0397	28.8787	29.022	28.6203	28.48	1.159	0.637333
595	28.7647	28.0307	28.2483	28.4483	29.1257	28.488	29.2193	28.6853	28.731	28.8573	28.4707	28.6083	1.13133	0.543666
595.5	28.1747	28.2027	27.896	28.0687	28.3373	28.564	29.037	28.2007	28.287	28.5983	28.1183	28.2497	1.176	0.553333
596	27.878	27.69	27.4467	28.1793	28.2577	28.046	28.699	28.3187	28.0267	28.227	27.9993	28.0913	1.045	0.573666
596.5	27.4367	27.3593	27.2623	27.812	28.1607	27.3873	28.9253	27.9853	27.8523	27.8833	27.7837	27.9623	1.08567	0.506333
597	27.317	27.2367	27.555	27.148	28.315	27.3827	28.3363	27.8713	27.8413	27.4873	27.9197	27.7613	1.081	0.509
597.5	26.8053	26.907	26.898	27.2557	28.2327	27.2863	27.8737	27.602	27.47	27.5067	27.3993	27.392	1.053	0.463666
598	27.0527	26.8123	26.912	27.4993	27.7893	27.0777	27.7437	27.1183	27.165	27.22	27.1993	27.1337	1.063	0.419666
598.5	26.8823	26.608	26.673	27.2013	27.7057	26.913	28.122	27.0837	27.23	27.0693	27.137	26.8043	1.02633	0.435666
599	26.6123	26.872	26.498	26.4907	27.3733	27.0097	28.0287	27.337	27.0323	27.466	27.2997	27.2213	0.965999	0.492999
599.5	26.7293	26.521	26.48	26.5907	27.5387	27.1963	27.5457	27.125	27.0947	27.1023	27.3053	26.8393	1.05267	0.467
600	26.5243	26.3283	26.354	26.828	27.4357	26.8947	27.084	26.973	26.9593	26.943	26.8427	26.84	1.03333	0.392666
600.5	26.3027	26.193	26.3383	26.4103	27.1673	27.0327	27.3023	26.655	27.0387	26.7633	26.5923	27.2083	0.971333	0.342
601	26.4177	26.1077	25.8983	26.122	27.0573	26.5453	27.3323	26.3377	26.7673	26.798	26.4093	26.9183	0.961666	0.388666
601.5	26.503	26.313	25.8903	26.5127	26.911	26.341	26.633	26.6793	26.606	26.8713	26.59	26.423	0.976333	0.494666
602	26.4213	25.9163	26.3287	26.4847	26.8787	26.4117	26.743	26.454	26.6697	26.3667	26.6227	26.487	0.872999	0.430333
602.5	25.7677	25.6193	26.0913	26.1987	26.7447	26.0373	27.1683	26.2293	26.505	26.505	26.3503	26.4577	0.855	0.381666
603	25.9317	25.846	25.9247	26.511	26.7513	25.6953	27.053	26.2267	26.246	26.1543	26.096	26.3133	0.915999	0.377333
603.5	25.6277	25.5543	25.4373	26.2173	26.7113	25.8413	26.527	26.087	26.054	26.3533	26.0263	26.1877	0.909333	0.436
604	25.803	25.724	25.4337	26.212	26.3333	25.7603	26.6037	26.5743	25.8863	26.184	26.1193	26.1353	0.871333	0.467333
604.5	25.4057	25.1197	25.578	25.8457	26.3637	25.7867	26.696	26.1463	25.9683	25.6947	26.2827	25.6177	0.839666	0.418
605	25.0877	25.2643	25.525	25.539	26.203	25.4743	26.4613	25.557	25.8827	26.024	25.9503	25.8597	0.875999	0.351333
605.5	25.185	24.9643	24.9813	25.5363	25.8697	25.1643	26.38	25.5797	25.62	26.1107	25.3303	25.5977	0.832333	0.365333
606	25.0873	24.685	24.8733	25.4673	25.9487	25	26.116	25.5513	25.8767	25.7763	25.4217	25.658	0.895	0.407666
606.5	24.7777	24.7483	24.985	25.1503	25.677	24.968	25.6593	25.5983	25.209	25.6193	25.3147	25.611	0.953666	0.341333
607	24.85	24.7587	24.775	24.951	25.5543	24.829	25.5843	25.3997	25.0207	25.1553	25.2687	25.0277	0.880999	0.294333
607.5	24.237	24.7437	24.6853	24.8933	25.6497	24.6423	25.8087	24.9913	24.86	25.0353	25.024	24.8267	0.856666	0.36
608	24.2873	24.372	24.157	24.816	25.1103	24.5373	25.4663	24.8313	24.7423	25.0743	25.045	25.0173	0.767	0.314
608.5	24.004	23.968	24.1077	24.2027	24.995	24.358	25.1403	24.175	24.3903	24.8423	24.6043	24.9647	0.794	0.311666

## Sheet: Alexa 568 hydrazide
Dye:	Alexa 568 hydrazide
Lipids:	100% Egg PC
wavelength (nm)	expt: 20 mg/ml lipids + 200 nM dye inside dialysis cassette, 200 nM dye outside dialysis cassette						control: 200 nM dye inside dialysis cassette, 200 nM dye outside dialysis cassette						blank: 20 mg/ml lipid inside dialysis cassette (no dye), PBS outside dialysis cassette
	fluorescence emission intensity (A.U.)						fluorescence emission intensity (A.U.)						fluorescence emission intensity (A.U.)
	inside #1	outside #1	inside #2	outside #2	inside #3	outside #3	inside #1	outside #1	inside #2	outside #2	inside #3	outside #3	inside	outside
587	161.524	163.249	158.583	156.804	154.46	159.501	162.006	160.269	160.529	157.124	159.688	153.974	4.77467	2.384
587.5	165.409	163.958	160.613	162.786	162.533	161.796	165.448	163.161	166.707	163.249	164.131	160.524	3.004	2.14967
588	169.721	168.361	164.483	167.236	167.45	166.293	168.558	167.58	170.705	167.25	168.442	164.66	2.46933	1.62933
588.5	174.962	172.054	168.372	171.657	170.913	170.598	173.018	171.753	174.811	171.385	172.125	168.823	2.197	1.39467
589	177.97	176.633	172.995	175.918	174.79	174.068	177.128	175.64	178.513	175.805	175.863	172.93	2.06833	1.29867
589.5	180.322	180.145	176.84	179.413	179.19	178.404	181.619	180.029	182.159	180.036	179.489	176.456	1.96733	1.24333
590	184.747	183.445	179.555	182.4	182.521	182.39	184.125	182.875	186.73	183.135	183.963	180.492	1.61833	1.19233
590.5	188.5	188.021	183.562	186.43	185.987	185.556	188.82	186.067	189.459	187.277	188.101	184.037	1.678	0.985666
591	192.265	190.57	186.653	190.326	189.549	188.53	192.391	189.987	192.519	189.655	190.699	187.422	1.68367	0.954333
591.5	195.462	193.314	189.391	193.281	192.206	191.088	194.819	193.017	196.471	193.555	193.202	189.409	1.59367	0.974666
592	197.91	196.958	192.577	196.223	194.797	194.485	196.879	195.078	199.576	196.924	196.548	193.002	1.53233	0.960666
592.5	200.062	198.899	194.869	197.681	196.716	196.611	199.415	198.034	201.978	199.795	198.528	194.647	1.506	0.919
593	202.969	201.735	196.793	200.064	199.356	198.915	202.829	201.009	203.777	200.403	200.628	197.609	1.47767	0.856666
593.5	204.618	204.175	199.252	202.194	202.167	200.988	204.864	202.821	205.679	202.993	202.387	200.083	1.39967	0.823333
594	206.719	205.471	201.552	204.11	203.658	202.065	206.129	204.339	207.556	204.74	205.335	201.124	1.33933	0.786333
594.5	208.23	207.989	203.829	205.674	206.311	204.829	207.304	205.513	209.754	208.147	206.429	202.567	1.34033	0.799
595	211.047	209.093	204.621	206.935	208.029	206.321	209.22	207.19	211.658	207.327	208.962	203.366	1.35867	0.768333
595.5	211.205	210.767	205.936	208.599	208.763	208.039	210.464	208.72	212.376	210.053	210.263	205.626	1.26167	0.667333
596	212.225	211.585	207.441	209.573	208.877	208.738	211.946	210.12	213.349	211.172	210.693	207.094	1.17233	0.723666
596.5	213.512	211.947	208.513	210.022	209.792	209.748	212.888	210.692	214.713	211.41	210.717	207.182	1.195	0.708333
597	214.216	212.604	208.039	211.024	210.236	209.488	214.131	210.934	214.544	211.698	212.135	208.148	1.171	0.714666
597.5	213.689	213.089	207.973	211.891	210.385	210.122	213.481	211.293	214.158	212.137	211.914	208.244	1.14	0.719666
598	214.504	213.042	207.92	211.407	210.456	210.705	213.063	209.982	215.558	213.151	211.439	208.507	1.054	0.642333
598.5	214.695	212.732	208.245	210.503	209.855	209.581	213.274	210.437	216.005	213.391	211.119	207.53	1.11533	0.641
599	213.216	211.957	207.019	210.086	209.25	209.309	212.121	209.947	214.778	211.623	211.215	207.899	1.04767	0.555
599.5	213.502	211.44	206.935	209.724	208.967	209.638	211.827	209.337	213.873	211.242	210.284	207.393	1.126	0.586
600	211.987	211.133	207.013	209.224	207.664	207.163	210.971	209.268	212.634	209.033	209.761	206.824	1.04933	0.573666
600.5	211.984	209.929	205.936	208.781	208.216	206.081	210.028	207.519	211.606	208.187	210.238	204.752	0.992333	0.559333
601	209.588	208.376	203.998	207.182	205.837	205.938	208.254	206.525	210.28	207.533	207.919	204.159	0.932666	0.576666
601.5	207.128	207.539	201.936	205.065	204.308	204.695	206.992	204.938	208.81	205.807	205.548	202.628	0.979666	0.468333
602	206.387	204.795	200.165	203.283	203.048	203.369	205.605	203.661	207.556	203.951	203.477	200.098	0.987	0.552666
602.5	204.836	203.688	199.211	201.452	201.002	201.068	204.954	201.549	205.382	202.606	202.277	199.281	0.935999	0.470666
603	202.875	200.512	197.783	199.554	199.285	199.087	201.999	199.769	203.746	200.447	200.896	197.521	0.866333	0.454333
603.5	202.139	199.503	195.851	197.603	197.954	195.876	199.419	197.672	201.591	198.475	198.814	195.047	0.808666	0.371333
604	198.87	197.337	193.646	195.876	195.553	193.758	197.605	195.638	199.578	196.819	196.354	193.094	0.855666	0.413333
604.5	197.647	194.911	190.434	192.983	193.501	192.205	194.848	193.386	197.334	194.493	194.4	190.558	0.873	0.462
605	194.658	192.831	188.224	191.527	191.272	189.81	192.342	190.447	195.396	192.34	191.93	188.44	0.816666	0.423
605.5	192.297	189.865	186.868	189.021	187.995	187.834	190.309	188.784	192.464	190.243	190.128	186.397	0.795333	0.387666
606	189.405	187.741	183.79	186.502	185.633	185.564	188.312	185.786	190.189	187.998	188.511	184.045	0.784666	0.400666
606.5	186.029	184.65	181.491	183.534	183.75	182.785	185.781	183.406	187.574	184.771	185.256	180.52	0.723333	0.309333
607	184.314	183.223	178.868	181.208	180.148	179.703	183.091	181.207	185.112	181.951	181.659	178.159	0.729	0.348666
607.5	180.721	180.172	176.694	177.538	178.058	177.061	178.312	178.282	181.173	179.591	179.462	175.511	0.733666	0.367333
608	178.15	176.859	174.045	174.158	175.253	174.399	176.303	174.666	178.205	175.883	175.651	172.452	0.656	0.349999
608.5	175.477	174.271	170.382	171.561	172.942	171.798	173.889	171.968	175.316	172.402	173.041	169.983	0.737666	0.347
609	172.765	170.669	167.071	169.455	169.357	168.441	171.05	169.222	172.539	170.378	170.089	167.38	0.684	0.338666
609.5	170.098	167.405	163.92	166.408	165.65	165.8	168.088	166.391	170.088	167.423	166.985	164.981	0.680333	0.327333
610	166.878	164.548	161.023	163.597	163.896	162.433	164.846	164.107	166.572	163.587	163.612	161.052	0.604	0.228333
610.5	163.721	161.994	158.066	160.72	160.492	159.471	162.831	160.274	163.326	161.557	160.486	157.789	0.537999	0.210333
611	160.997	158.86	155.632	157.199	157.367	156.881	159.611	157.237	160.348	157.603	157.641	155.486	0.596666	0.288
611.5	158.081	154.966	153.126	154.067	155.213	153.368	155.514	154.563	156.632	154.981	155.282	152.363	0.529666	0.249
612	155.436	152.768	150.103	150.871	151.43	150.502	153.202	150.903	154.106	152.151	152.373	148.339	0.607666	0.212666
612.5	152.249	149.851	147.33	148.067	148.517	148.431	150.819	147.641	151.302	149.933	149.426	146.343	0.635666	0.312666
613	149.151	146.682	144.17	145.12	146.063	144.308	146.799	145.205	148.043	146.353	146.08	143.941	0.559666	0.236666
613.5	145.474	144.22	141.318	142.151	142.518	142.245	143.464	142.704	145.154	143.569	143.581	140.59	0.5	0.267333
614	142.936	140.689	138.523	138.728	139.7	139.012	140.498	139.479	142.897	140.319	140.641	138.182	0.415	0.184
614.5	139.648	138.32	135.191	137.027	136.845	135.802	138.53	136.515	140.386	138.084	137.683	135.067	0.503333	0.179666
615	136.281	135.199	132.005	133.39	134.663	133.067	134.486	133.648	137.005	134.897	134.356	132.152	0.628333	0.219666
615.5	133.237	131.952	129.258	130.246	130.723	129.813	132.344	131.073	133.39	131.761	130.938	129.134	0.555666	0.212666
616	131.533	128.981	125.821	127.715	127.665	126.774	129.314	128.292	130.878	128.618	128.305	125.626	0.425666	0.237333
616.5	128.454	125.601	123.392	124.637	125.194	124.885	126.246	124.973	127.418	126.615	126.03	123.661	0.438333	0.193
617	125.87	122.834	121.116	121.718	123.434	121.856	122.781	121.806	124.709	122.422	122.952	120.375	0.416333	0.236333
617.5	122.244	120.356	118.331	120.2	120.532	119.377	121.097	119.303	121.901	120.561	120.014	117.659	0.397	0.215333
618	120.45	118.7	115.266	116.58	117.065	116.124	118.149	116.128	119.891	117.528	117.98	115.443	0.384	0.169666
618.5	117	114.705	112.512	113.994	113.932	112.595	115.184	113.05	115.807	113.623	114.435	111.499	0.396	0.214
619	113.917	111.979	109.445	111.233	110.826	110.155	111.676	110.816	113.542	111.203	111.292	109.162	0.484666	0.158
619.5	111.721	108.859	107.706	108.638	108.046	107.806	109.969	108.641	110.946	109.208	109.406	106.603	0.449333	0.200666
620	108.355	106.465	104.778	104.895	106.149	104.873	106.639	105.942	107.497	106.624	106.3	104.474	0.446333	0.201
620.5	105.684	103.824	101.791	103.338	102.652	102.126	103.666	103.625	104.572	103.82	103.659	101.333	0.51	0.229
621	102.998	101.52	99.5343	100.589	100.763	99.7767	101.773	100.533	102.483	101.146	101.439	99.5307	0.368333	0.167666
621.5	100.23	98.9213	96.8027	97.836	98.2337	97.4627	99.0773	97.863	99.7477	98.0543	98.5073	96.3227	0.369	0.166666
622	97.4693	95.7397	94.4453	94.7117	96.1173	94.7367	96.4493	95.6387	97.505	95.8853	95.334	93.678	0.349999	0.159333
622.5	95.215	94.105	92.256	92.8367	93.8827	92.4687	93.9997	92.9327	95.311	94.0353	93.268	92.2243	0.413333	0.145
623	92.731	91.6407	89.3927	90.7433	91.5557	91.0883	91.543	90.389	93.2363	91.6543	91.004	89.8173	0.366666	0.133333
623.5	90.8267	89.092	87.7983	88.391	88.8687	88.2437	89.3943	87.7753	90.5857	89.682	89.027	87.3343	0.393	0.214
624	88.1713	87.251	85.3697	85.5883	86.5707	85.3203	87.165	86.1973	87.944	87.1997	86.633	84.99	0.332333	0.183
624.5	86.278	84.5767	83.428	83.7783	84.667	83.698	84.9063	84.1017	85.8467	85.0447	84.069	83.0917	0.297666	0.108666
625	84.818	82.785	81.0697	81.396	82.1207	81.2233	82.9987	81.6023	83.5407	82.0927	82.089	80.6987	0.317666	0.123
625.5	82.086	80.9357	79.439	79.4773	80.2377	78.8857	80.417	79.614	81.5153	80.316	80.0993	78.9623	0.269666	0.12
626	79.7283	78.7777	77.2223	78.22	78.5757	77.678	78.362	78.166	79.3417	78.5517	78.0553	77.4457	0.363	0.139
626.5	77.838	76.418	74.6597	75.5983	75.853	75.8187	77.1087	75.9697	77.5443	76.435	76.2153	75.167	0.343666	0.086333
627	76.1593	74.3467	72.6077	73.944	73.8863	73.215	74.3437	73.3807	75.216	74.369	74.4067	73.3377	0.301666	0.102
627.5	74.4617	72.7637	71.9163	71.8847	72.7867	71.6987	73.1017	72.1067	74.0587	72.6603	72.7177	70.5847	0.311333	0.121
628	72.1807	71.543	69.839	70.316	70.8977	70.2727	71.035	69.9253	71.9477	70.5487	70.6137	69.566	0.261666	0.131666
628.5	70.835	69.7067	68.2123	68.4777	68.8807	68.9343	69.735	69.2457	70.167	69.799	68.7217	68.0627	0.336333	0.127
629	69.234	67.722	66.8437	67.547	67.794	67.0613	68.0907	67.143	69.1297	68.208	67.628	66.9623	0.293333	0.128
629.5	67.8337	66.3833	65.1687	65.5953	65.9887	65.4123	66.4847	65.817	67.5673	66.513	66.2437	65.1587	0.323666	0.102
630	66.1227	65.2837	63.5877	64.119	64.2227	63.7213	64.2947	64.4107	66.2807	65.0567	64.9437	63.3353	0.256666	0.074
630.5	64.8153	64.0323	62.2323	62.9747	63.4567	62.6277	63.1477	62.936	64.0617	63.163	63.7307	61.7907	0.303666	0.124666
631	63.5897	61.821	60.6313	61.4363	61.7893	60.9443	62.1623	61.6537	62.2547	62.2043	61.982	60.643	0.298666	0.134
631.5	62.2867	61.134	59.354	60.1223	60.6477	60.089	61.2477	60.533	61.882	61.0067	60.922	59.5743	0.264333	0.095333
632	60.9733	59.4027	58.3473	58.8207	59.5993	58.284	59.4807	58.8163	60.6007	59.5213	59.2367	58.2547	0.356333	0.124
632.5	59.2917	58.318	57.5163	58.085	58.1387	57.4747	58.251	57.6837	58.8803	58.4833	58.0717	57.2157	0.224333	0.071666
633	58.27	56.889	56.442	57.2313	56.8713	56.4153	57.316	56.528	58.1387	57.2967	56.8703	56.127	0.265	0.101666
633.5	57.0483	56.4453	55.139	55.6167	55.7667	55.0147	56.4753	55.6247	56.7993	56.1213	55.744	55.466	0.291333	0.095
634	56.1487	55.2627	53.6917	54.1003	54.7953	54.321	55.3457	54.6847	56.1467	54.4763	54.7363	54.2947	0.194333	0.100333
634.5	54.9717	54.0313	52.9493	53.5197	53.891	52.843	54.7233	53.3833	54.9357	54.044	53.6613	53.2933	0.197333	0.058666
635	54.0967	53.0487	52.546	52.6827	52.7207	52.1533	53.3773	52.4357	53.683	53.1527	52.604	52.4307	0.226666	0.068333
635.5	53.036	52.118	51.5803	51.02	51.9227	51.582	52.502	51.7403	53.067	51.756	51.8967	51.0607	0.196666	0.072666
636	52.4923	51.4677	50.257	50.4233	50.7593	50.8357	51.7597	51.1223	52.203	51.1263	51.283	50.023	0.154666	0.106
636.5	51.1913	50.4283	49.7203	49.7047	50.5727	50.0993	50.563	49.955	51.4123	50.3633	50.2757	49.4623	0.220666	0.079666
637	50.5737	49.794	48.8947	49.1927	49.672	49.612	49.698	48.8593	50.54	49.5097	49.2793	48.9013	0.248666	0.063333
637.5	50.0547	48.7127	47.885	48.9077	48.967	47.9497	48.7523	48.0167	49.3377	48.8327	48.1783	47.7933	0.197	0.053999
638	49.2673	47.97	47.1447	47.477	47.7023	47.4637	47.7717	47.7597	48.6503	47.973	47.2307	47.119	0.141333	0.032666
638.5	48.0443	47.127	46.5933	46.9093	46.9927	46.9893	47.3153	46.8983	47.9227	47.2117	46.883	46.5363	0.128666	0.083
639	47.7053	46.4033	45.8783	46.2323	46.275	46.0503	46.8143	46.0967	46.973	46.6257	45.967	45.5957	0.154	0.089333
639.5	46.945	46.0477	44.7097	45.2543	45.6693	45.1973	45.7953	45.407	46.382	45.87	45.6307	44.9797	0.122333	0.042333
640	46.1457	45.1187	44.432	45.2473	44.8667	44.7117	45.1357	44.7727	45.8797	45.578	45.206	44.4623	0.21	0.090666
640.5	45.7747	44.563	43.6587	44.7943	44.732	44.0087	44.2257	43.9717	45.2697	44.6177	44.653	43.5163	0.173666	0.063333
641	44.561	43.5777	43.015	43.8023	43.515	42.8843	44.083	43.396	44.2497	43.838	44.0093	42.7603	0.145666	0.060666
641.5	43.724	43.4943	42.0533	43.0547	42.8137	42.5987	43.586	43.2127	43.99	43.0363	43.084	42.226	0.167	0.051333
642	43.2527	42.7493	42.0577	42.0693	42.4137	41.98	42.8497	42.581	43.234	42.644	42.4493	41.9913	0.174	0.054666
642.5	42.4577	42.5143	41.045	41.818	41.753	41.4	42.443	41.8267	42.4777	41.9573	41.969	41.331	0.219666	0.019333
643	42.2353	41.504	40.6497	40.9163	41.0517	41.0243	41.4767	41.2383	41.828	41.4513	41.2807	40.638	0.185666	0.022666
643.5	41.9683	41.0417	40.331	40.5677	40.7977	40.7333	41.1073	40.535	41.4443	41.092	40.74	40.2907	0.119333	0.057
644	40.7843	40.382	39.9057	40.0777	40.1917	39.9197	40.095	39.9463	41.1547	40.452	39.9743	39.4917	0.116333	0.059666
644.5	40.5157	39.8557	39.455	39.4433	39.71	38.8707	39.749	39.341	40.4757	39.4863	39.4863	38.7253	0.102333	0.053666
645	39.9647	39.6463	38.964	38.8563	39.1947	38.5827	39.2573	38.9917	40.0843	38.8403	39.008	38.4213	0.106666	0.066666
645.5	39.079	38.8807	37.97	38.6307	38.531	38.4783	38.5407	38.4213	39.31	38.5157	38.7397	38.1713	0.156	0.055333
646	39.2357	38.4977	37.3937	37.9937	38.579	37.755	38.2597	37.976	38.7263	38.538	38.197	37.5567	0.118666	0.051
646.5	38.8887	37.7167	37.5257	37.358	37.1657	37.2	37.6617	37.3547	37.993	37.9523	37.6547	36.6887	0.144333	0.038333
647	37.635	37.137	36.893	36.8683	36.877	36.58	37.067	36.8067	37.738	37.43	37.085	36.275	0.143	0.054666
647.5	37.0653	36.7573	36.2	36.8467	36.6247	36.246	36.6143	36.4117	37.4017	36.9637	36.4383	35.949	0.175333	0.060666
648	36.944	36.2843	35.55	35.8557	36.0447	35.2323	36.359	36.2473	36.851	36.133	35.7747	35.426	0.144333	0.005999
648.5	36.249	35.8927	34.9407	35.0767	35.7173	35.0113	35.9307	35.5467	35.9473	35.4163	35.3103	34.717	0.120666	0.034666
649	35.5813	35.3183	35.0473	34.5177	35.0517	34.514	35.169	34.94	35.489	34.8233	35.1597	34.582	0.074333	0.054666
649.5	35.146	34.5767	34.1117	34.527	34.4473	34.092	34.7387	34.4943	35.2107	34.4467	34.1687	34.072	0.098333	0.023666
650	34.572	34.2873	33.745	34.0027	33.923	33.635	34.7147	33.6753	34.8983	34.0303	33.786	34.0407	0.133333	0.032
650.5	34.1917	33.9423	33.4827	33.612	33.5013	33.4523	33.9103	33.5467	34.1293	33.624	33.4817	32.9737	0.159333	0.017666
651	34.2923	33.3667	32.586	33.206	33.3913	32.5887	33.41	32.9057	33.7973	33.219	33.4223	32.6737	0.140666	0.011
651.5	33.7203	32.7087	32.7337	32.604	32.2863	32.0183	32.8923	32.29	32.7777	32.901	32.6063	32.4363	0.082666	0.023666
652	32.9393	32.1217	31.5263	32.2823	31.9913	32.0753	32.5277	31.9857	32.8667	32.401	32.3297	31.7523	0.057333	0.006666
652.5	32.6577	31.755	31.1523	31.8033	31.8993	31.1767	32.1733	31.4303	32.4393	31.4383	31.7813	31.264	0.081666	0.019666
653	31.893	31.257	30.8527	31.288	31.2147	30.9863	31.116	31.1043	32.149	31.745	31.3083	30.628	0.056333	0.057
653.5	31.4117	30.6427	30.1603	30.7687	30.596	30.5953	30.58	30.6027	31.4367	30.916	30.5933	30.2693	0.077	0.021
654	31.15	30.7357	29.691	30.372	30.5823	29.8423	30.4217	30.2827	31.01	30.1927	30.225	29.903	0.058666	0.068
654.5	30.4797	30.0243	29.409	29.663	29.9457	29.507	30.3523	29.387	30.134	29.8383	29.583	29.297	0.102	0.04
655	29.9373	29.7627	28.877	29.1847	29.2793	29.0427	29.8473	29.1067	29.6053	29.544	29.096	29.061	0.118666	0.058333
655.5	29.72	29.01	28.9137	28.8547	28.8163	28.624	29.2763	28.6103	29.203	29.0153	29.075	28.297	0.114666	0.040666
656	29.034	28.504	27.914	28.343	28.351	28.115	28.9253	28.281	28.734	28.6633	28.686	27.5743	0.093666	0.035333
656.5	28.494	28.427	27.4897	27.6697	28.5567	27.7303	28.3647	28.1627	28.4017	28.4263	27.972	27.7137	0.080666	0.031
657	28.175	28.009	26.7813	27.2937	27.7653	27.2303	27.8697	27.5467	28.093	27.605	27.6407	27.5337	0.090333	0.013666
657.5	27.5123	27.7233	26.7673	26.7093	27.5627	27.026	27.2117	27.119	27.5147	27.134	27.1823	27.1163	0.068666	0.016666
658	27.2467	27.0433	26.3903	26.3593	27.049	26.4193	27.004	26.4387	27.0643	26.7857	26.788	26.0983	0.089	0.029666
658.5	26.869	26.675	26.0293	26.024	26.2767	26.575	26.3463	25.9183	26.4423	26.265	26.5373	25.694	0.086666	0.027666

## Sheet: Alexa 594-M
Dye:	Alexa 594 maleimide
Lipids:	100% Egg PC
wavelength (nm)	expt: 20 mg/ml lipids + 200 nM dye inside dialysis cassette, 200 nM dye outside dialysis cassette						control: 200 nM dye inside dialysis cassette, 200 nM dye outside dialysis cassette						blank: 20 mg/ml lipid inside dialysis cassette (no dye), PBS outside dialysis cassette
	fluorescence emission intensity (A.U.)						fluorescence emission intensity (A.U.)						fluorescence emission intensity (A.U.)
	inside #1	outside #1	inside #2	outside #2	inside #3	outside #3	inside #1	outside #1	inside #2	outside #2	inside #3	outside #3	inside	outside
605	270.478	225.391	244.675	241.511	265.731	239.038	198.501	222.207	197.024	223.534	220.631	243.338	2.784	1.592
605.5	279.207	230.656	250.309	245.344	273.356	242.318	203.862	227.416	201.971	225.101	223.588	248.419	2.373	1.451
606	283.319	233.332	253.565	248.541	276.946	245.872	206.334	231.313	205.094	227.721	227.107	251.668	2.23033	1.44367
606.5	287.026	236.767	256.27	251.97	279.491	248.741	209.024	233.115	206.582	231.603	230.981	255.293	2.19967	1.42067
607	289.541	238.742	258.763	255.016	282.216	251.726	211.223	236.985	209.71	233.884	232.534	258.536	2.16033	1.401
607.5	292.18	242.008	261.859	256.576	285.91	253.87	213.124	239.575	211.005	236.702	234.917	260.919	2.06867	1.42
608	296.65	244.099	264.206	259.241	289.028	256.905	215.087	241.618	213.261	238.822	237.181	263.912	2.00733	1.32933
608.5	298.522	246.599	267.04	261.762	291.062	259.244	217.322	243.21	216.001	240.467	239.602	266.069	2.04	1.269
609	300.309	247.771	268.965	263.355	293.062	260.426	218.041	245.55	216.972	242.272	241.087	268.152	1.83	1.23067
609.5	302.589	250.142	270.604	264.953	295.099	262.236	220.286	246.586	218.498	243.711	243.014	270.228	1.84433	1.25333
610	303.216	251.015	271.361	266.765	296.278	264.596	221.537	248.217	220.419	244.794	244.505	271.364	1.74433	1.21067
610.5	304.326	251.032	272.059	268.498	297.11	264.194	222.423	248.959	220.562	245.992	244.631	272.272	1.72467	1.15933
611	304.971	251.809	274.049	269.674	296.803	265.229	222.656	249.416	220.644	246.584	245.014	273.295	1.75967	1.11233
611.5	304.988	252.965	274.531	269.604	297.98	265.862	222.532	249.464	220.706	247.012	245.47	274.232	1.725	1.08233
612	305.923	253.175	274.177	270.924	297.719	266.466	222.672	250.888	221.267	246.995	246.753	274.253	1.69267	1.10567
612.5	306.091	253.61	274.351	269.358	298.882	266.121	222.974	250.825	222.026	247.596	246.248	274.682	1.66133	1.075
613	304.821	253.554	273.939	268.783	298.919	265.902	222.811	250.466	221.009	247.669	245.755	275.219	1.62067	1.08667
613.5	305.171	252.705	273.815	268.987	297.296	265.779	222.706	250.077	221.224	246.395	245.812	274.359	1.58533	0.998333
614	304.808	252.025	273.41	269.007	297.943	265.503	221.702	249.097	219.964	245.414	245.374	273.49	1.516	0.969333
614.5	303.076	251.225	271.988	267.49	297.028	264.502	220.68	248.108	219.473	245.874	245.302	273.529	1.50067	0.936666
615	301.553	249.931	270.95	266.129	295.119	263.377	220.089	246.524	218.294	243.956	243.66	271.999	1.53	0.960333
615.5	300.302	248.933	269.235	265.617	294.124	261.761	219.282	246.842	216.956	243.478	242.204	269.38	1.48467	0.966333
616	299.525	247.383	267.26	263.565	292.26	259.65	218.16	244.249	216.404	241.453	240.808	268.707	1.45567	0.879666
616.5	297.142	244.99	265.391	261.751	289.74	257.132	217.03	242.811	214.045	239.558	239.299	267.233	1.457	0.906
617	293.967	243.458	262.998	258.858	287.989	255.392	214.762	241.305	212.383	237.874	237.124	264.844	1.446	0.906333
617.5	291.491	241.841	260.261	256.493	285.536	254.159	212.657	239.392	210.375	235.903	235.104	262.161	1.431	0.920999
618	289.759	239.246	258.07	254.179	281.935	252.137	210.639	237.59	209.304	234.538	233.055	259.576	1.42767	0.833666
618.5	286.539	236.383	256.574	251.552	279.414	249.312	208.534	234	206.91	231.275	230.786	256.86	1.26933	0.803999
619	282.538	233.14	252.412	248.935	276.1	246.352	207.227	231.418	204.626	228.728	227.197	253.51	1.33667	0.809666
619.5	279.309	231.5	249.986	245.934	273.333	243.269	204.026	228.834	201.817	225.821	225.269	251.194	1.334	0.787666
620	276.472	227.498	247.181	243.455	269.425	239.503	201.533	225.426	199.817	222.808	222.975	248.367	1.29167	0.810666
620.5	272.023	225.025	244.041	239.611	265.172	236.402	198.348	222.262	196.401	219.744	219.586	244.291	1.322	0.785666
621	268.525	222.578	240.145	236.681	259.977	233.405	195.494	219.517	194.002	217.05	216.243	239.814	1.292	0.794333
621.5	263.267	218.643	235.161	232.542	256.175	229.832	191.876	216.081	190.401	213.694	213.263	236.524	1.30267	0.801333
622	259.118	215.633	231.82	228.698	252.061	226.202	189.224	212.56	187.87	210.462	209.941	233.467	1.19867	0.738333
622.5	255.155	211.459	228.14	224.933	249.188	222.365	186.057	209.054	184.601	206.588	205.861	229.087	1.206	0.737333
623	250.309	208.073	224.121	220.712	244.678	218.36	182.958	206.007	181.429	203.166	202.64	225.809	1.199	0.746666
623.5	245.899	203.916	220.011	216.617	241.292	214.204	179.941	202.604	178.558	198.928	199.351	221.192	1.18933	0.739999
624	241.665	200.032	215.214	213.059	235.416	210.408	176.666	198.45	175.678	195.543	194.632	217.135	1.173	0.700333
624.5	236.169	196.495	211.924	208.921	230.734	206.993	172.787	194.129	170.994	191.652	191.012	211.899	1.151	0.653
625	230.731	191.981	207.515	204.328	226.503	201.731	169.635	189.7	167.863	187.485	187.005	208.255	1.16467	0.711666
625.5	226.916	188.62	203.106	200.971	221.861	198.516	166.626	186.561	164.998	184.251	183.03	205.197	1.14767	0.66
626	223.225	184.494	199.279	196.967	217.197	194.002	162.3	182.968	161.586	180.044	180.067	199.771	1.069	0.719333
626.5	217.405	180.508	195.096	192.745	211.952	189.591	159.008	178.499	157.599	176.379	175.851	195.16	1.14767	0.668
627	211.77	176.718	190.236	187.625	206.892	185.371	155.327	175.155	154.636	172.65	172.325	191.51	1.07733	0.579666
627.5	208.132	173.042	185.587	183.321	203.968	182.321	151.657	171.63	151.057	169	168.463	187.364	1.04533	0.653333
628	203.406	168.995	181.262	179.065	198.534	177.475	148.2	166.962	147.566	165.126	164.264	183.65	1.01	0.630333
628.5	198.959	164.882	177.819	175.82	193.736	173.562	145.936	162.672	144.588	161.276	160.726	179.677	1.011	0.636
629	193.927	161.684	173.778	172.133	189.927	170.2	142.503	159.573	141.137	157.933	157.482	174.733	1.03067	0.596666
629.5	189.747	157.692	170.005	167.543	185.337	165.707	138.702	156.071	137.871	153.776	153.624	170.743	0.995	0.556
630	185.253	153.306	165.242	163.403	181.481	161.988	135.474	152.263	134.514	150.308	149.473	166.581	1.022	0.549
630.5	180.559	150.08	161.229	160.277	176.281	157.764	132.532	148.785	131.369	146.71	146.285	163.541	0.944333	0.580333
631	176.496	147.332	157.019	155.925	172.591	153.646	129.277	144.841	128.204	143.42	142.831	158.882	0.947333	0.618
631.5	171.455	143.505	154.024	152.204	167.974	150.365	126.118	140.872	125.357	139.515	139.446	155.501	0.934	0.571333
632	167.554	139.54	149.98	147.824	163.787	146.748	123.012	137.603	122.179	136.229	135.822	151.388	0.981	0.561
632.5	163.673	136.403	146.045	144.064	159.018	143.442	119.733	133.94	119.713	132.868	132.471	146.752	0.960666	0.541999
633	159.825	133.071	142.459	140.875	155.942	139.056	116.865	131.424	116.533	129.422	129.447	143.844	0.989333	0.561666
633.5	155.41	129.02	139.315	137.618	151.199	135.583	114.536	128.297	113.714	126.19	126.159	140.592	0.961	0.597333
634	151.691	126.287	136.074	133.73	147.877	132.851	111.373	125.163	111.272	123.001	122.886	136.901	0.883333	0.536333
634.5	147.952	122.637	132.31	130.195	144.479	129.301	108.664	121.058	107.552	119.31	119.432	133.249	0.918	0.555
635	143.714	119.908	128.44	127.7	141.237	125.751	106.366	118.443	105.586	117.067	116.871	129.753	0.910333	0.523666
635.5	140.132	116.322	126.011	123.92	137.105	122.822	103.272	115.746	102.65	114.869	114.184	126.576	0.874333	0.492666
636	137.198	113.919	122.873	121.232	133.666	119.826	100.491	112.908	100.258	112.066	111.349	123.238	0.872333	0.531
636.5	133.359	111.763	120.304	118.159	130.912	116.825	98.2397	110.413	98.247	109.151	108.805	120.29	0.845	0.504333
637	129.919	108.854	117.126	115.215	127.763	114.886	95.9403	107.629	95.396	106.44	106.096	117.693	0.826	0.516333
637.5	127.079	106.233	114.89	112.945	124.364	112.505	93.417	105.309	92.8863	103.594	103.833	115.023	0.819666	0.524
638	124.026	104.182	111.798	110.039	121.063	109.413	91.2687	102.731	90.7853	101.287	101.234	112.561	0.825333	0.486
638.5	121.739	100.996	109.082	107.515	118.147	106.44	89.25	99.9853	89.2673	98.5667	98.6903	109.327	0.807333	0.414
639	118.174	97.9997	106.582	105.096	115.725	103.663	86.3837	97.4617	86.8183	96.2023	95.799	106.473	0.852	0.551999
639.5	115.359	96.3047	103.93	102.555	112.921	101.565	84.717	95.1797	84.4873	93.965	94.1923	104.396	0.821333	0.475666
640	113.166	94.057	101.366	99.876	110.889	99.144	83.1073	93.1087	82.2837	91.9233	92.2277	101.722	0.843	0.482666
640.5	110.215	91.5733	99.0757	97.464	108.26	96.051	80.699	90.6457	80.2827	89.684	89.5977	99.1827	0.785666	0.484333
641	107.467	89.1687	96.666	94.7207	104.989	94.0137	79.0433	88.5183	78.362	87.5087	87.0617	96.5977	0.801	0.513666
641.5	104.953	87.2803	94.7413	92.9637	103.069	91.7913	77.0347	87.113	76.667	85.3057	85.086	94.713	0.825666	0.439
642	101.57	84.481	91.82	90.407	100.402	90.0937	74.798	84.112	74.4097	83.353	83.2627	92.0693	0.823333	0.455666
642.5	100.317	82.4137	89.4717	88.059	97.3977	87.715	72.307	82.154	72.7193	80.9643	81.185	89.513	0.790666	0.456666
643	96.9593	81.1463	86.9533	86.167	94.5633	85.08	71.2463	80.011	71.3027	78.8673	79.1007	87.8363	0.756666	0.411333
643.5	94.467	79.5113	84.998	83.884	92.1543	82.5653	69.7303	78.4083	69.3543	77.6987	77.1037	85.383	0.76	0.416666
644	91.9043	77.0063	82.8833	81.8007	90.4037	80.8587	67.5683	75.975	67.7157	75.3277	74.908	83.2987	0.752666	0.428
644.5	90.3827	75.068	81.03	79.673	88.6143	78.6853	66.3313	74.37	65.9667	73.5677	73.5913	81.6173	0.714333	0.429
645	88.1077	73.8527	79.511	78.4063	86.198	77.882	65.1037	72.488	64.4423	72.0173	72.0003	79.905	0.731666	0.419666
645.5	86.5603	72.0303	77.8657	76.495	84.5667	75.339	63.089	71.0937	63.2037	70.002	69.881	78.0203	0.71	0.405
646	84.477	70.519	75.61	74.4093	82.298	73.8403	61.656	69.3047	61.3333	68.753	68.653	76.393	0.714	0.399666
646.5	82.3387	68.532	74.1203	73.1937	80.326	72.0343	60.232	67.7653	60.2317	67.5323	66.8273	74.9007	0.704	0.394333
647	80.3787	66.597	72.4597	71.1993	78.4767	70.78	59.0473	66.3613	58.409	65.848	65.2467	73.0807	0.712	0.348666
647.5	78.262	65.2377	70.3767	69.276	76.699	68.8513	57.9693	64.865	57.2357	64.1703	63.57	71.4137	0.682333	0.351333
648	76.6607	64.236	69.1033	67.8847	75.154	67.5653	56.657	63.4493	56.3773	62.7223	62.189	69.142	0.711666	0.364666
648.5	75.0143	62.7913	67.4503	66.5583	73.592	65.8317	55.0517	62.064	55.018	61.0053	60.8687	68.0087	0.701666	0.370666
649	73.478	61.4773	65.881	64.9467	72.1463	64.278	53.7253	60.8023	53.8913	60.3307	59.8347	66.2847	0.617	0.392666
649.5	71.769	60.285	64.9567	63.6933	70.4177	63.3083	52.738	59.5787	52.6593	58.6357	58.5743	64.9757	0.656666	0.384333
650	70.4093	58.6657	63.257	62.674	68.5597	62.0893	51.7873	58.242	51.7683	57.468	57.6773	63.9673	0.662333	0.356
650.5	69.4303	57.549	62.305	61.1443	67.607	60.743	50.79	57.1823	50.5313	56.0923	56.5627	62.3753	0.597	0.334
651	67.9053	56.7893	61.4683	60.204	66.8527	59.812	49.6817	55.725	49.2847	55.48	55.6683	61.5123	0.663333	0.372333
651.5	66.8717	55.6713	60.033	58.63	65.7063	58.2907	48.8653	55.2533	48.513	54.295	54.4753	60.24	0.633	0.355
652	65.7467	54.2727	59.2717	58.0693	63.9343	56.941	48.0457	53.8193	47.9193	53.1927	53.2093	58.9207	0.591333	0.337666
652.5	64.2653	53.669	57.7267	57.147	63.084	56.2093	47.2653	53.0947	46.9153	52.3243	52.3573	57.7087	0.639333	0.305333
653	63.154	52.4703	56.6853	55.6853	61.9147	55.3213	46.4	51.8457	46.1637	51.0697	51.4407	56.7133	0.652666	0.338
653.5	61.6117	51.4703	55.3887	55.013	60.63	54.489	45.3757	51.1257	45.384	50.653	50.796	55.8337	0.618666	0.362666
654	61.0947	50.5983	55.3047	54.0923	59.5977	53.3747	44.7343	50.2797	44.7117	49.52	49.691	54.9597	0.577333	0.351
654.5	60.3467	50.0467	54.0063	53.264	58.8737	52.7187	44.0143	49.2793	44.0903	48.6747	48.762	54.2883	0.585	0.284333
655	59.0937	49.2713	53.005	52.524	57.6153	51.6213	43.2777	48.641	42.9747	47.8553	48.0407	53.121	0.573333	0.337666
655.5	58.033	48.392	51.7597	51.415	56.483	50.982	42.3267	47.6887	42.7657	47.8577	47.1383	52.4457	0.529999	0.266333
656	57.472	47.548	51.086	50.517	55.8377	49.7783	41.9787	47.3267	42.0067	46.984	46.5927	51.2797	0.531	0.333666
656.5	56.1857	47.155	50.393	49.8493	55.0813	48.9807	41.5437	46.5137	41.138	46.057	45.7833	50.743	0.559666	0.314333
657	55.535	45.9443	49.6837	48.8043	54.194	48.626	40.9653	45.455	40.3607	45.0347	44.8313	50.1087	0.581	0.284
657.5	54.4793	45.6753	48.9783	48.336	53.7443	48.1693	40.0557	44.9067	39.8163	44.2527	44.3147	49.243	0.537999	0.291666
658	53.606	44.8787	48.2093	47.805	52.9427	47.3157	39.368	44.443	39.6177	44.115	43.8637	48.7283	0.551666	0.233666
658.5	53.233	44.211	47.497	46.939	51.8887	46.531	38.8103	43.7707	38.3353	43.2817	43.459	48.085	0.547999	0.266
659	52.11	43.7187	46.8193	46.4813	51.361	46.1653	38.4663	43.1343	38.132	42.3037	42.527	47.0853	0.52	0.339333
659.5	51.5277	43.0517	46.6647	45.4393	50.734	45.4067	37.802	42.2893	37.3063	41.784	41.5613	46.2623	0.524333	0.285666
660	50.8193	42.2007	45.745	45.2927	49.7813	44.9173	37.1013	41.4957	37.0717	41.269	41.336	45.924	0.524333	0.275
660.5	50.1363	41.7483	45.1753	44.5567	49.343	44.0453	36.5093	41.3243	36.7677	40.8843	40.7167	45.472	0.545	0.297
661	49.3257	41.0383	44.8653	43.6867	48.5407	43.546	36.044	40.4017	36.045	40.409	40.2277	44.6393	0.536333	0.286333
661.5	49.1287	40.6543	44.2777	43.342	47.984	43.005	35.6303	40.0813	35.5727	40.1317	39.7693	44.271	0.530666	0.260666
662	48.4707	40.1753	43.3457	42.7273	47.0517	42.2497	35.5267	39.639	35.0397	39.196	39.0763	43.3863	0.545999	0.279333
662.5	47.8733	39.463	42.801	42.1923	46.6447	41.6753	34.9133	39.2233	34.4953	38.5483	38.456	42.5493	0.526	0.284
663	47.1677	39.113	41.829	41.463	45.727	41.0953	34.496	38.563	34.2783	38.0233	38.2417	42.1963	0.453	0.275666
663.5	46.579	38.6373	41.8987	41.102	45.2113	40.5193	34.3017	38.039	34.0397	37.7247	37.874	41.3687	0.444	0.263666
664	46.1507	38.4427	41.4807	40.1763	45.0617	40.123	33.558	37.9533	33.263	37.2267	37.3307	41.0223	0.469666	0.243333
664.5	45.2943	37.961	40.504	39.905	44.1117	39.566	33.2033	37.229	32.6143	36.894	36.5943	40.7307	0.494999	0.232666
665	44.7723	37.0723	40.1183	39.6287	43.8157	38.8507	32.8823	36.7843	32.5983	36.2927	36.4707	40.3167	0.501333	0.205333
665.5	44.0073	36.8883	39.4273	39.105	42.8743	38.5327	32.448	36.4707	32.1037	35.9493	35.8287	39.6243	0.479	0.202666
666	43.411	36.3403	38.7783	38.6447	42.6037	37.8843	31.9093	35.769	31.7223	35.5627	35.2967	38.923	0.397666	0.217333
666.5	42.8027	36.1297	38.5833	38.0563	42.064	37.651	31.4093	35.287	31.058	35.17	34.7063	38.3623	0.420666	0.216
667	42.2293	35.5867	38.106	37.42	41.6107	37.2507	31.133	35.0673	30.9363	34.584	34.8113	37.9193	0.437666	0.192666
667.5	41.5243	35.0113	37.7513	37.0827	40.8413	37.1213	30.7077	34.5527	30.3573	34.025	33.9007	37.2433	0.398666	0.212
668	41.343	34.6623	37.1807	36.3953	40.255	36.4487	30.4233	34.371	30.049	33.5983	33.7103	37.4703	0.360333	0.191
668.5	40.8297	34.0873	36.6437	35.9223	39.7373	35.739	30.0783	33.4947	29.6953	32.9163	33.1213	36.7437	0.440666	0.220666
669	40.439	33.5923	35.9527	35.406	39.4657	35.4163	29.386	33.2943	29.6173	32.6557	32.738	36.271	0.439999	0.188333
669.5	39.6507	33.1323	35.6957	35.3397	38.8663	34.8223	29.002	32.628	28.9773	32.1913	32.348	35.7647	0.492	0.168666
670	39.2053	32.777	35.1553	34.922	38.3533	34.662	28.757	32.604	28.6007	31.7803	31.902	35.37	0.488666	0.185666
670.5	38.4417	32.2437	34.73	34.4437	37.75	33.9643	28.4833	31.855	28.027	31.4663	31.222	35.2517	0.437	0.191
671	38.1983	31.9387	34.342	33.7067	37.109	33.3443	27.8863	31.4513	28.0037	31.198	31.0353	34.7697	0.426333	0.166666
671.5	37.6033	31.4893	33.798	33.17	36.8153	32.914	27.748	31.034	27.5647	30.9143	30.4217	33.7977	0.425	0.199
672	36.99	30.768	33.1533	32.693	36.35	32.4283	27.495	30.273	27.0047	30.0413	30.306	33.492	0.434333	0.213666
672.5	36.656	30.4447	32.8457	32.5817	35.7147	32.0707	27.1377	30.489	26.6893	29.8227	29.6277	32.9683	0.434666	0.149666
673	35.7803	29.959	32.7233	31.917	35.2263	31.779	26.4733	30.0077	26.3847	29.485	29.1907	32.2407	0.398666	0.176666
673.5	35.6063	29.6403	31.939	31.5073	34.8757	31.188	26.1377	29.0707	26.1207	28.9807	28.898	32.0673	0.456	0.140333

[truncated: 29 more sheets: Alexa 633-M, Alexa 633-M EPC-DOPS, Alexa 647-SE, Alexa 647-M, Atto 465-SE, Atto 488-SE, Atto 532-SE, Atto 550-M, Atto 550-M EPC-DOPS, Atto 565-biotin, Atto 647-SE, Atto 647N-M, Atto 647N-M EPC-DOPS, Atto 655-SE, BODIPY-TMR-M, carboxyfluorescein, Chromeo 488-SE, Cy3-M, sulfo-Cy3-M, Cy3B-SE …]
